# Supplementary material for: Hexaaqua­cobalt(II) bis­{[N-(4-meth­oxy-2-oxidobenzyl­idene)glycyl­glycinato]copper(II)} hexa­hydrate
Source: Acta Crystallogr Sect E Struct Rep Online. 2009 Oct 7;65(Pt 11):m1316. doi: 10.1107/S1600536809040045 (PMC2971010; doi:10.1107/S1600536809040045)
Supplement: Supplementary file 1 [file e-65-m1316-sup1.cif]

##############################################################################
###                                                                        ###
###        Electronic paper (Acta Crystallographica Section E)             ###
###                                                                        ###
##############################################################################
#                                                                            #
# This CIF contains the data in a paper accepted for publication in Acta     #
# Crystallographica Section E. It conforms to the requirements of Notes      #
# for Authors for Section E, and has been peer reviewed under the auspices   #
# of the IUCr Commission on Journals.                                        #
#                                                                            #
# Full details of the Crystallographic Information File format               #
# are given in the paper "The Crystallographic Information File (CIF):       #
# a New Standard Archive File for Crystallography" by S. R. Hall, F. H.      #
# Allen and I. D. Brown [Acta Cryst. (1991), A47, 655-685].                  #
#                                                                            #
# The current version of the core CIF dictionary is obtainable from          #
# ftp://ftp.iucr.org/pub/cif_core.dic. The current version number is 2.4.    #
#                                                                            #
# Software is freely available for graphical display of the structure(s) in  #
# this CIF.  For information consult the CIF home page http://www.iucr.org/  #
# cif/home.html                                                              #
#                                                                            #
# This file may be used for bona fide research purposes within the           #
# scientific community so long as proper attribution is given to the journal # 
# article from which it was obtained.                                        #
#                                                                            #
##############################################################################
                                             
data_I
_audit_creation_method     SHELXL-97
_chemical_name_systematic
;
Hexaaquacobalt(II)
bis{[<i>N</i>-(4-methoxy-2-oxidobenzylidene)glycylglycinato]copper(II)}
hexahydrate
;
_chemical_name_common     ?
_chemical_formula_moiety     'Co H12 O6 2+, 2(C12 H11 Cu N2 O5 -), 6(H2 O)'
_chemical_formula_sum     'C24 H46 Co Cu2 N4 O22'
_chemical_formula_iupac     '[Co (H2 O)6] [Cu (C12 H11 N2 O5)]2, 6H2 O'
_chemical_formula_weight     928.66
_chemical_melting_point     ?
_symmetry_cell_setting     triclinic
_symmetry_space_group_name_H-M     'P -1'
_symmetry_space_group_name_Hall     '-P 1'
loop_
    _symmetry_equiv_pos_as_xyz
    'x, y, z'
    '-x, -y, -z'
_cell_length_a     7.834(2)
_cell_length_b     10.835(3)
_cell_length_c     11.474(3)
_cell_angle_alpha     76.705(4)
_cell_angle_beta     76.616(5)
_cell_angle_gamma     81.085(4)
_cell_volume     916.7(4)
_cell_formula_units_Z     1
_cell_measurement_reflns_used     2213
_cell_measurement_theta_min     2.85
_cell_measurement_theta_max     27.25
_cell_measurement_temperature     296(2)
_exptl_crystal_description     block
_exptl_crystal_colour     violet
_exptl_crystal_size_max     0.35
_exptl_crystal_size_mid     0.30
_exptl_crystal_size_min     0.25
_exptl_crystal_density_diffrn     1.682
_exptl_crystal_density_meas     ?
_exptl_crystal_density_method     'not measured'
_exptl_crystal_F_000     479
_exptl_absorpt_coefficient_mu     1.687
_exptl_absorpt_correction_type     multi-scan
_exptl_absorpt_process_details     '(SADABS; Bruker, 2001)'
_exptl_absorpt_correction_T_min     0.5607
_exptl_absorpt_correction_T_max     0.6577
_exptl_special_details
;
;
_diffrn_ambient_temperature     296(2)
_diffrn_radiation_type     MoK\a
_diffrn_radiation_wavelength     0.71073
_diffrn_radiation_source     'fine-focus sealed tube'
_diffrn_radiation_monochromator     'graphite'
_diffrn_measurement_device_type     'Bruker SMART APEX CCD'
_diffrn_measurement_method     '\f and \w'
_diffrn_detector_area_resol_mean     ?
_diffrn_reflns_number     4773
_diffrn_reflns_av_R_equivalents     0.0723
_diffrn_reflns_av_sigmaI/netI     0.0674
_diffrn_reflns_theta_min     1.86
_diffrn_reflns_theta_max     25.50
_diffrn_reflns_theta_full     25.50
_diffrn_measured_fraction_theta_max     0.981
_diffrn_measured_fraction_theta_full     0.981
_diffrn_reflns_limit_h_min     -9
_diffrn_reflns_limit_h_max     9
_diffrn_reflns_limit_k_min     -11
_diffrn_reflns_limit_k_max     13
_diffrn_reflns_limit_l_min     -7
_diffrn_reflns_limit_l_max     13
_diffrn_standards_number     0
_diffrn_standards_interval_count     .
_diffrn_standards_interval_time     .
_diffrn_standards_decay_%     ?
_refine_special_details
;
Refinement of <i>F</i>^2^ against ALL reflections. The weighted <i>R</i>-factor
<i>wR</i> and goodness of fit <i>S</i> are based on <i>F</i>^2^, conventional
<i>R</i>-factors <i>R</i> are based on <i>F</i>, with <i>F</i> set to zero for
negative <i>F</i>^2^. The threshold expression of <i>F</i>^2^ >
\s(<i>F</i>^2^) is used only for calculating <i>R</i>-factors(gt) <i>etc</i>.
and is not relevant to the choice of reflections for refinement.
<i>R</i>-factors based on <i>F</i>^2^ are statistically about twice as large
as those based on <i>F</i>, and <i>R</i>- factors based on ALL data will be
even larger.
;
_reflns_number_total     3345
_reflns_number_gt     2801
_reflns_threshold_expression     I>2\s(I)
_refine_ls_structure_factor_coef     Fsqd
_refine_ls_matrix_type     full
_refine_ls_R_factor_all     0.0491
_refine_ls_R_factor_gt     0.0421
_refine_ls_wR_factor_gt     0.1022
_refine_ls_wR_factor_ref     0.1054
_refine_ls_goodness_of_fit_ref     1.008
_refine_ls_restrained_S_all     1.008
_refine_ls_number_reflns     3345
_refine_ls_number_parameters     242
_refine_ls_number_restraints     0
_refine_ls_hydrogen_treatment     constr
_refine_ls_weighting_scheme     calc
_refine_ls_weighting_details
                 'calc w=1/[\s^2^(Fo^2^)+(0.0518P)^2^] where P=(Fo^2^+2Fc^2^)/3'
_atom_sites_solution_hydrogens     geom
_atom_sites_solution_primary     direct
_atom_sites_solution_secondary     difmap
_refine_ls_shift/su_max     0.000
_refine_ls_shift/su_mean     0.000
_refine_diff_density_max     0.588
_refine_diff_density_min     -0.732
_refine_ls_extinction_method     none
_refine_ls_extinction_coef     ?
loop_
    _atom_type_symbol
    _atom_type_description
    _atom_type_scat_dispersion_real
    _atom_type_scat_dispersion_imag
    _atom_type_scat_source
    'C' 'C' 0.0033 0.0016
                         'International Tables Vol C Tables 4.2.6.8 and 6.1.1.4'
    'H' 'H' 0.0000 0.0000
                         'International Tables Vol C Tables 4.2.6.8 and 6.1.1.4'
    'Co' 'Co' 0.3494 0.9721
                         'International Tables Vol C Tables 4.2.6.8 and 6.1.1.4'
    'Cu' 'Cu' 0.3201 1.2651
                         'International Tables Vol C Tables 4.2.6.8 and 6.1.1.4'
    'N' 'N' 0.0061 0.0033
                         'International Tables Vol C Tables 4.2.6.8 and 6.1.1.4'
    'O' 'O' 0.0106 0.0060
                         'International Tables Vol C Tables 4.2.6.8 and 6.1.1.4'
_computing_data_collection     'SMART (Bruker, 2002)'
_computing_cell_refinement     'SAINT-Plus (Bruker, 2003)'
_computing_data_reduction     'SAINT-Plus (Bruker, 2003)'
_computing_structure_solution     'SHELXTL (Sheldrick, 2008)'
_computing_structure_refinement     'SHELXTL (Sheldrick, 2008)'
_computing_molecular_graphics     'SHELXTL (Sheldrick, 2008)'
_computing_publication_material     'SHELXTL (Sheldrick, 2008)'
loop_
    _atom_site_type_symbol
    _atom_site_label
    _atom_site_fract_x
    _atom_site_fract_y
    _atom_site_fract_z
    _atom_site_U_iso_or_equiv
    _atom_site_adp_type
    _atom_site_calc_flag
    _atom_site_refinement_flags
    _atom_site_occupancy
    _atom_site_disorder_assembly
    _atom_site_disorder_group
    Cu Cu1 0.03586(5) 0.20388(4) 0.98824(3) 0.02809(14) Uani d . 1 . .
    C C1 0.2956(4) 0.0148(3) 0.9002(3) 0.0288(7) Uani d . 1 . .
    C C2 0.4083(4) -0.0331(3) 0.8024(3) 0.0311(7) Uani d . 1 . .
    H H2 0.4107 0.0127 0.7229 0.037 Uiso calc R 1 . .
    C C3 0.5146(4) -0.1458(3) 0.8214(3) 0.0341(8) Uani d . 1 . .
    C C4 0.5171(5) -0.2159(3) 0.9394(3) 0.0374(8) Uani d . 1 . .
    H H4 0.5912 -0.2913 0.9524 0.045 Uiso calc R 1 . .
    C C5 0.4078(5) -0.1707(3) 1.0351(3) 0.0349(8) Uani d . 1 . .
    H H5 0.4084 -0.2174 1.1139 0.042 Uiso calc R 1 . .
    C C6 0.2944(4) -0.0569(3) 1.0203(3) 0.0290(7) Uani d . 1 . .
    C C7 0.1895(4) -0.0188(3) 1.1282(3) 0.0315(7) Uani d . 1 . .
    H H7 0.2013 -0.0715 1.2029 0.038 Uiso calc R 1 . .
    C C8 -0.0200(4) 0.1156(3) 1.2453(3) 0.0355(8) Uani d . 1 . .
    H H8A 0.0605 0.1224 1.2957 0.043 Uiso calc R 1 . .
    H H8B -0.0942 0.0491 1.2897 0.043 Uiso calc R 1 . .
    C C9 -0.1332(4) 0.2406(3) 1.2200(3) 0.0300(7) Uani d . 1 . .
    C C10 -0.2110(5) 0.4100(3) 1.0531(3) 0.0319(8) Uani d . 1 . .
    H H10A -0.1755 0.4809 1.0770 0.038 Uiso calc R 1 . .
    H H10B -0.3368 0.4073 1.0840 0.038 Uiso calc R 1 . .
    C C11 -0.1693(4) 0.4271(3) 0.9149(3) 0.0311(7) Uani d . 1 . .
    C C12 0.6253(5) -0.1365(4) 0.6071(3) 0.0487(10) Uani d . 1 . .
    H H12A 0.5082 -0.1290 0.5921 0.073 Uiso calc R 1 . .
    H H12B 0.7045 -0.1860 0.5535 0.073 Uiso calc R 1 . .
    H H12C 0.6631 -0.0531 0.5921 0.073 Uiso calc R 1 . .
    N N1 0.0808(4) 0.0818(3) 1.1303(2) 0.0294(6) Uani d . 1 . .
    N N2 -0.1159(4) 0.2923(3) 1.1028(2) 0.0302(6) Uani d . 1 . .
    O O1 0.1993(3) 0.1241(2) 0.87335(19) 0.0314(5) Uani d . 1 . .
    O O2 -0.2285(3) 0.2879(2) 1.30684(19) 0.0365(6) Uani d . 1 . .
    O O3 -0.0524(3) 0.3465(2) 0.86770(18) 0.0337(5) Uani d . 1 . .
    O O4 -0.2476(3) 0.5175(2) 0.8547(2) 0.0425(6) Uani d . 1 . .
    O O5 0.6258(3) -0.1980(2) 0.7310(2) 0.0436(6) Uani d . 1 . .
    Co Co1 1.0000 0.5000 0.5000 0.02696(17) Uani d S 1 . .
    O O6 0.9561(3) 0.3322(2) 0.6289(2) 0.0422(6) Uani d . 1 . .
    H H6A 0.8856 0.2887 0.6164 0.063 Uiso d R 1 . .
    H H6B 0.9396 0.3336 0.7039 0.063 Uiso d R 1 . .
    O O7 0.7348(3) 0.5271(2) 0.4914(2) 0.0393(6) Uani d . 1 . .
    H H7A 0.7050 0.5904 0.4409 0.059 Uiso d R 1 . .
    H H7B 0.6609 0.5097 0.5534 0.059 Uiso d R 1 . .
    O O8 0.9612(3) 0.6042(2) 0.63661(19) 0.0357(6) Uani d . 1 . .
    H H8D 0.9732 0.6820 0.6039 0.054 Uiso d R 1 . .
    H H8C 1.0367 0.5755 0.6815 0.054 Uiso d R 1 . .
    O O9 0.3966(3) 0.2928(2) 0.6876(2) 0.0478(7) Uani d . 1 . .
    H H9A 0.4091 0.3533 0.7196 0.072 Uiso d R 1 . .
    H H9B 0.3299 0.2420 0.7389 0.072 Uiso d R 1 . .
    O O10 0.5032(3) 0.5168(3) 0.7098(2) 0.0452(6) Uani d . 1 . .
    H H10C 0.4526 0.5916 0.6909 0.068 Uiso d R 1 . .
    H H10D 0.5707 0.5161 0.7582 0.068 Uiso d R 1 . .
    O O11 0.7326(4) 0.1922(3) 0.5697(2) 0.0491(7) Uani d . 1 . .
    H H11A 0.7595 0.2283 0.4950 0.074 Uiso d R 1 . .
    H H11B 0.6310 0.2231 0.6018 0.074 Uiso d R 1 . .
loop_
    _atom_site_aniso_label
    _atom_site_aniso_U_11
    _atom_site_aniso_U_22
    _atom_site_aniso_U_33
    _atom_site_aniso_U_12
    _atom_site_aniso_U_13
    _atom_site_aniso_U_23
    Cu1 0.0315(2) 0.0310(2) 0.0209(2) 0.00299(17) -0.00540(16) -0.00771(16)
    C1 0.0265(16) 0.0292(18) 0.0336(18) -0.0023(14) -0.0083(14) -0.0106(14)
    C2 0.0335(18) 0.0302(18) 0.0312(18) -0.0003(14) -0.0098(14) -0.0084(14)
    C3 0.0295(17) 0.0325(18) 0.046(2) -0.0015(14) -0.0095(15) -0.0177(15)
    C4 0.0353(19) 0.0305(19) 0.051(2) 0.0035(15) -0.0192(17) -0.0109(16)
    C5 0.0366(19) 0.0319(19) 0.0382(19) -0.0023(15) -0.0156(16) -0.0042(15)
    C6 0.0278(17) 0.0296(18) 0.0322(17) -0.0018(14) -0.0112(14) -0.0072(14)
    C7 0.0341(18) 0.0321(19) 0.0291(17) -0.0062(15) -0.0118(14) -0.0004(14)
    C8 0.0344(19) 0.051(2) 0.0214(17) -0.0016(16) -0.0083(14) -0.0062(15)
    C9 0.0267(17) 0.043(2) 0.0249(17) -0.0097(14) -0.0056(13) -0.0117(14)
    C10 0.0396(19) 0.0333(19) 0.0216(16) 0.0021(15) -0.0027(14) -0.0107(13)
    C11 0.0351(18) 0.0315(18) 0.0262(17) -0.0017(15) -0.0039(14) -0.0089(14)
    C12 0.051(2) 0.051(2) 0.043(2) 0.0067(19) -0.0047(18) -0.0211(19)
    N1 0.0312(15) 0.0335(15) 0.0240(14) -0.0003(12) -0.0086(11) -0.0059(11)
    N2 0.0368(15) 0.0339(15) 0.0209(14) 0.0019(12) -0.0071(12) -0.0104(11)
    O1 0.0336(12) 0.0337(13) 0.0241(11) 0.0067(10) -0.0051(9) -0.0077(9)
    O2 0.0381(13) 0.0494(15) 0.0235(12) -0.0015(11) -0.0046(10) -0.0143(10)
    O3 0.0432(14) 0.0339(13) 0.0193(11) 0.0092(11) -0.0040(10) -0.0068(9)
    O4 0.0522(16) 0.0382(15) 0.0287(13) 0.0167(12) -0.0068(11) -0.0055(11)
    O5 0.0431(15) 0.0411(15) 0.0464(15) 0.0105(12) -0.0076(12) -0.0198(12)
    Co1 0.0287(3) 0.0336(4) 0.0202(3) -0.0038(3) -0.0041(2) -0.0092(2)
    O6 0.0604(17) 0.0434(15) 0.0260(12) -0.0160(13) -0.0119(12) -0.0036(11)
    O7 0.0298(13) 0.0549(16) 0.0304(13) -0.0001(11) -0.0061(10) -0.0061(11)
    O8 0.0415(14) 0.0399(14) 0.0288(12) -0.0091(11) -0.0055(10) -0.0117(10)
    O9 0.0488(16) 0.0482(16) 0.0418(15) -0.0069(13) -0.0050(12) -0.0029(12)
    O10 0.0388(15) 0.0585(17) 0.0375(14) 0.0058(12) -0.0061(11) -0.0168(12)
    O11 0.0525(17) 0.0562(17) 0.0404(15) -0.0107(13) -0.0101(13) -0.0095(13)
_geom_special_details
;
All e.s.d.'s (except the e.s.d. in the dihedral angle between two l.s. planes)
are estimated using the full covariance matrix. The cell e.s.d.'s are taken
into account individually in the estimation of e.s.d.'s in distances, angles
and torsion angles; correlations between e.s.d.'s in cell parameters are only
used when they are defined by crystal symmetry. An approximate (isotropic)
treatment of cell e.s.d.'s is used for estimating e.s.d.'s involving l.s.
planes.
;
loop_
    _geom_bond_atom_site_label_1
    _geom_bond_atom_site_label_2
    _geom_bond_site_symmetry_2
    _geom_bond_distance
    _geom_bond_publ_flag
    Cu1 O1 . 1.877(2) ?
    Cu1 N2 . 1.887(3) ?
    Cu1 N1 . 1.913(3) ?
    Cu1 O3 . 1.977(2) ?
    C1 O1 . 1.315(4) ?
    C1 C2 . 1.406(4) ?
    C1 C6 . 1.416(4) ?
    C2 C3 . 1.371(5) ?
    C2 H2 . 0.9300 ?
    C3 O5 . 1.361(4) ?
    C3 C4 . 1.394(5) ?
    C4 C5 . 1.364(5) ?
    C4 H4 . 0.9300 ?
    C5 C6 . 1.404(4) ?
    C5 H5 . 0.9300 ?
    C6 C7 . 1.427(4) ?
    C7 N1 . 1.276(4) ?
    C7 H7 . 0.9300 ?
    C8 N1 . 1.465(4) ?
    C8 C9 . 1.508(5) ?
    C8 H8A . 0.9700 ?
    C8 H8B . 0.9700 ?
    C9 O2 . 1.258(4) ?
    C9 N2 . 1.317(4) ?
    C10 N2 . 1.440(4) ?
    C10 C11 . 1.516(4) ?
    C10 H10A . 0.9700 ?
    C10 H10B . 0.9700 ?
    C11 O4 . 1.229(4) ?
    C11 O3 . 1.278(4) ?
    C12 O5 . 1.426(4) ?
    C12 H12A . 0.9600 ?
    C12 H12B . 0.9600 ?
    C12 H12C . 0.9600 ?
    Co1 O7 . 2.075(2) ?
    Co1 O7 2_766 2.075(2) ?
    Co1 O8 2_766 2.076(2) ?
    Co1 O8 . 2.076(2) ?
    Co1 O6 . 2.081(2) ?
    Co1 O6 2_766 2.081(2) ?
    O6 H6A . 0.8345 ?
    O6 H6B . 0.8434 ?
    O7 H7A . 0.8307 ?
    O7 H7B . 0.8112 ?
    O8 H8D . 0.8503 ?
    O8 H8C . 0.8499 ?
    O9 H9A . 0.8497 ?
    O9 H9B . 0.8485 ?
    O10 H10C . 0.8493 ?
    O10 H10D . 0.8488 ?
    O11 H11A . 0.8484 ?
    O11 H11B . 0.8481 ?
loop_
    _geom_angle_atom_site_label_1
    _geom_angle_atom_site_label_2
    _geom_angle_atom_site_label_3
    _geom_angle_site_symmetry_1
    _geom_angle_site_symmetry_3
    _geom_angle
    _geom_angle_publ_flag
    O1 Cu1 N2 . . 175.78(11) ?
    O1 Cu1 N1 . . 96.59(10) ?
    N2 Cu1 N1 . . 84.11(11) ?
    O1 Cu1 O3 . . 96.05(9) ?
    N2 Cu1 O3 . . 83.37(10) ?
    N1 Cu1 O3 . . 167.30(10) ?
    O1 C1 C2 . . 117.3(3) ?
    O1 C1 C6 . . 124.7(3) ?
    C2 C1 C6 . . 118.1(3) ?
    C3 C2 C1 . . 121.5(3) ?
    C3 C2 H2 . . 119.2 ?
    C1 C2 H2 . . 119.2 ?
    O5 C3 C2 . . 124.6(3) ?
    O5 C3 C4 . . 114.6(3) ?
    C2 C3 C4 . . 120.9(3) ?
    C5 C4 C3 . . 118.2(3) ?
    C5 C4 H4 . . 120.9 ?
    C3 C4 H4 . . 120.9 ?
    C4 C5 C6 . . 123.1(3) ?
    C4 C5 H5 . . 118.4 ?
    C6 C5 H5 . . 118.4 ?
    C5 C6 C1 . . 118.2(3) ?
    C5 C6 C7 . . 117.6(3) ?
    C1 C6 C7 . . 124.2(3) ?
    N1 C7 C6 . . 125.2(3) ?
    N1 C7 H7 . . 117.4 ?
    C6 C7 H7 . . 117.4 ?
    N1 C8 C9 . . 110.3(3) ?
    N1 C8 H8A . . 109.6 ?
    C9 C8 H8A . . 109.6 ?
    N1 C8 H8B . . 109.6 ?
    C9 C8 H8B . . 109.6 ?
    H8A C8 H8B . . 108.1 ?
    O2 C9 N2 . . 126.1(3) ?
    O2 C9 C8 . . 120.4(3) ?
    N2 C9 C8 . . 113.5(3) ?
    N2 C10 C11 . . 108.2(3) ?
    N2 C10 H10A . . 110.1 ?
    C11 C10 H10A . . 110.1 ?
    N2 C10 H10B . . 110.1 ?
    C11 C10 H10B . . 110.1 ?
    H10A C10 H10B . . 108.4 ?
    O4 C11 O3 . . 123.8(3) ?
    O4 C11 C10 . . 118.7(3) ?
    O3 C11 C10 . . 117.5(3) ?
    O5 C12 H12A . . 109.5 ?
    O5 C12 H12B . . 109.5 ?
    H12A C12 H12B . . 109.5 ?
    O5 C12 H12C . . 109.5 ?
    H12A C12 H12C . . 109.5 ?
    H12B C12 H12C . . 109.5 ?
    C7 N1 C8 . . 122.0(3) ?
    C7 N1 Cu1 . . 124.6(2) ?
    C8 N1 Cu1 . . 113.4(2) ?
    C9 N2 C10 . . 125.0(3) ?
    C9 N2 Cu1 . . 118.7(2) ?
    C10 N2 Cu1 . . 116.28(19) ?
    C1 O1 Cu1 . . 124.7(2) ?
    C11 O3 Cu1 . . 114.35(19) ?
    C3 O5 C12 . . 118.5(3) ?
    O7 Co1 O7 . 2_766 179.9980(10)
                                 ?
    O7 Co1 O8 . 2_766 86.87(9) ?
    O7 Co1 O8 2_766 2_766 93.13(9) ?
    O7 Co1 O8 . . 93.13(9) ?
    O7 Co1 O8 2_766 . 86.87(9) ?
    O8 Co1 O8 2_766 . 179.9990(10)
                                 ?
    O7 Co1 O6 . . 89.45(10) ?
    O7 Co1 O6 2_766 . 90.55(10) ?
    O8 Co1 O6 2_766 . 88.61(9) ?
    O8 Co1 O6 . . 91.39(9) ?
    O7 Co1 O6 . 2_766 90.55(10) ?
    O7 Co1 O6 2_766 2_766 89.45(10) ?
    O8 Co1 O6 2_766 2_766 91.39(9) ?
    O8 Co1 O6 . 2_766 88.61(9) ?
    O6 Co1 O6 . 2_766 179.9990(10)
                                 ?
    Co1 O6 H6A . . 115.2 ?
    Co1 O6 H6B . . 119.2 ?
    H6A O6 H6B . . 110.8 ?
    Co1 O7 H7A . . 115.5 ?
    Co1 O7 H7B . . 119.8 ?
    H7A O7 H7B . . 114.9 ?
    Co1 O8 H8D . . 109.1 ?
    Co1 O8 H8C . . 109.7 ?
    H8D O8 H8C . . 109.4 ?
    H9A O9 H9B . . 109.9 ?
    H10C O10 H10D . . 109.7 ?
    H11A O11 H11B . . 110.0 ?
loop_
    _geom_hbond_atom_site_label_D
    _geom_hbond_atom_site_label_H
    _geom_hbond_atom_site_label_A
    _geom_hbond_site_symmetry_A
    _geom_hbond_distance_DH
    _geom_hbond_distance_HA
    _geom_hbond_distance_DA
    _geom_hbond_angle_DHA
    O6 H6A O11 . 0.83 1.94 2.771(4) 174
    O6 H6B O3 1_655 0.84 1.93 2.765(3) 169
    O7 H7A O9 2_666 0.83 1.95 2.757(3) 165
    O7 H7B O10 . 0.81 1.94 2.723(3) 162
    O8 H8C O2 2_667 0.85 2.31 2.812(3) 118
    O9 H9A O10 . 0.85 1.99 2.769(4) 152
    O9 H9B O1 . 0.85 1.96 2.798(3) 172
    O10 H10C O2 2_567 0.85 2.02 2.783(3) 149
    O10 H10D O4 1_655 0.85 2.00 2.844(4) 173
    O11 H11A O2 1_654 0.85 2.09 2.916(3) 164
    O11 H11B O9 . 0.85 2.00 2.844(4) 176
data_global
_journal_date_recd_electronic     2009-09-27
_journal_date_accepted     2009-10-01
_journal_name_full     'Acta Crystallographica, Section E'
_journal_year     2009
_journal_volume     65
_journal_issue     11
_journal_page_first     m1316
_journal_page_last     m1316
_journal_paper_category     QM
_journal_coeditor_code     XU2621
_publ_contact_author_name     'Dr. Ganbing Yao'
_publ_contact_author_address
;
College of Chemistry and Chemical Engineering
  Yangzhou Universitry
  Yangzhou, 225002
  People's Republic of China
;
_publ_contact_author_email     gbyao@yzu.edu.cn
_publ_contact_author_fax     '86 514 8797 5244'
_publ_contact_author_phone     '86 514 82089702'
_publ_section_title
;
Hexaaquacobalt(II)
bis{[<i>N</i>-(4-methoxy-2-oxidobenzylidene)glycylglycinato]copper(II)}
hexahydrate
;
loop_
    _publ_author_name
    _publ_author_footnote
    _publ_author_address
    'Yao, Gan-Bing' .
;
College of Chemistry and Chemical Engineering
Yangzhou University
Yangzhou 225002
People's Republic of China
;
    'Jiang, Jia-Xun' .
;
College of Chemistry and Chemical Engineering
Yangzhou University
Yangzhou 225002
People's Republic of China
;
    'Yuan, Li-Min' .
;
College of Chemistry and Chemical Engineering
Yangzhou University
Yangzhou 225002
People's Republic of China
;
    'Ren, Xiao-Ming' .
;
Key Laboratory of Environmental Material and Environmental Engineering of
Jiangsu Province
Yangzhou 225002
People's Republic of China
;
_publ_section_synopsis     .
