# Supplementary material for: Hexaaqua­cobalt(II) bis­{[N-(4-meth­oxy-2-oxidobenzyl­idene)glycyl­glycinato]copper(II)} hexa­hydrate
Source: Acta Crystallogr Sect E Struct Rep Online. 2009 Oct 7;65(Pt 11):m1316. doi: 10.1107/S1600536809040045 (PMC2971010; doi:10.1107/S1600536809040045)
Supplement: Supplementary file 2 [file e-65-m1316-Isup2.hkl]

# 
# h,k,l, Fc-squared, Fo-squared, sigma(Fo-squared) and status flag 
# 
data_I
_shelx_title ' I     in   P-1' 
_shelx_refln_list_code          4 
_shelx_F_calc_maximum      219.53 
_exptl_crystal_F_000       479.00 
_reflns_d_resolution_high  0.8256 
 
loop_ 
 _symmetry_equiv_pos_as_xyz 
 'x, y, z' 
 '-x, -y, -z' 
 
_cell_length_a     7.8340 
_cell_length_b    10.8350 
_cell_length_c    11.4740 
_cell_angle_alpha  76.705 
_cell_angle_beta   76.616 
_cell_angle_gamma  81.085 
 
_shelx_F_squared_multiplier     1.000 
 
loop_ 
 _refln_index_h 
 _refln_index_k 
 _refln_index_l 
 _refln_F_squared_calc 
 _refln_F_squared_meas 
 _refln_F_squared_sigma 
 _refln_observed_status 
   1   0   0     6686.03     6971.14    565.82 o 
   2   0   0     4088.60     4183.58    271.73 o 
   3   0   0     3023.51     3040.10    231.62 o 
   4   0   0     3960.13     3969.05    289.74 o 
   5   0   0     1095.02     1044.97     74.16 o 
   6   0   0       58.73       61.62     12.22 o 
   7   0   0        5.46        4.35      6.73 o 
   8   0   0       65.96       48.34     13.20 o 
   9   0   0       78.21      105.31     19.33 o 
  -9   1   0        6.89        6.20      7.94 o 
  -8   1   0       21.84       14.37      8.62 o 
  -7   1   0      191.74      179.45     21.83 o 
  -6   1   0      380.61      396.62     54.56 o 
  -5   1   0       92.94      112.72     14.22 o 
  -4   1   0      203.61      228.66     15.37 o 
  -3   1   0     1354.78     1618.40     53.41 o 
  -2   1   0     2069.67     2373.29    101.52 o 
  -1   1   0     2676.29     2860.35     24.97 o 
   0   1   0      121.16      117.45      5.14 o 
   1   1   0      459.69      481.08     39.50 o 
   2   1   0      284.85      291.02     19.40 o 
   3   1   0     1556.03     1501.69    130.24 o 
   4   1   0     2661.77     2489.43    193.92 o 
   5   1   0      529.63      499.91     51.74 o 
   6   1   0     1178.64     1227.38    211.75 o 
   7   1   0      568.40      555.67     36.77 o 
   8   1   0      423.96      407.31     34.50 o 
   9   1   0      197.31      191.82     25.49 o 
  -8   2   0        6.02        5.60      7.60 o 
  -7   2   0      592.26      571.18     38.58 o 
  -6   2   0      871.27      958.63     91.39 o 
  -5   2   0       24.67       29.53      6.23 o 
  -4   2   0     1069.19     1173.32     49.63 o 
  -3   2   0      167.28      197.18     12.83 o 
  -2   2   0       14.16       18.20      2.74 o 
  -1   2   0      119.35      119.11      8.28 o 
   0   2   0      344.97      278.86     11.31 o 
   1   2   0     2691.06     2414.11    140.25 o 
   2   2   0     7918.75     7688.07    577.97 o 
   3   2   0     1606.37     1620.28    125.34 o 
   4   2   0      148.07      157.69     11.96 o 
   5   2   0      190.17      184.58     17.55 o 
   6   2   0      107.24      119.24     16.47 o 
   7   2   0       10.48        6.73      7.91 o 
   8   2   0       29.94       30.07     11.23 o 
   9   2   0        0.63        0.00      7.60 o 
  -8   3   0      672.03      591.30     43.31 o 
  -7   3   0      371.65      337.90     30.15 o 
  -6   3   0     1161.77     1247.33    113.31 o 
  -5   3   0      539.47      527.01     48.02 o 
  -4   3   0     2585.26     2818.01    153.36 o 
  -3   3   0     1938.59     1843.61     69.42 o 
  -2   3   0      361.26      299.38     11.36 o 
  -1   3   0      107.38      109.43      9.27 o 
   0   3   0     5978.52     4350.53    503.17 o 
   1   3   0       99.94       97.43      8.81 o 
   2   3   0     2743.17     2812.04    186.64 o 
   3   3   0        2.10        1.69      2.64 o 
   4   3   0     1942.35     2074.72    161.53 o 
   5   3   0       94.53      105.59     11.23 o 
   6   3   0        1.37        0.00      3.39 o 
   7   3   0      126.88      132.01     16.91 o 
   8   3   0       18.04       11.01      8.62 o 
   9   3   0        7.01        4.65      9.53 o 
  -8   4   0        1.59        6.77      8.78 o 
  -7   4   0        3.67        1.13      5.71 o 
  -6   4   0      209.29      174.04     20.62 o 
  -5   4   0      689.88      739.38     43.94 o 
  -4   4   0      111.13      113.89      9.70 o 
  -3   4   0       99.03      105.03      8.47 o 
  -2   4   0      424.43      514.41     21.24 o 
  -1   4   0      637.82      749.07     26.74 o 
   0   4   0     2518.10     2131.51     44.90 o 
   1   4   0      371.45      272.04     63.95 o 
   2   4   0      399.85      381.99     66.27 o 
   3   4   0     1208.42     1173.41    100.98 o 
   4   4   0     2954.22     2963.09    221.21 o 
   5   4   0     1139.78     1140.58    105.38 o 
   6   4   0      741.27      746.91     64.27 o 
   7   4   0     1059.60     1141.87     96.36 o 
   8   4   0      422.48      382.39     32.76 o 
   9   4   0      209.45      215.99     26.82 o 
  -8   5   0       61.75       57.65     16.15 o 
  -7   5   0        5.63       13.47      8.13 o 
  -6   5   0       30.69       26.63     10.21 o 
  -5   5   0      467.16      455.97     26.67 o 
  -4   5   0      343.63      363.10     17.49 o 
  -3   5   0      621.47      645.42     21.81 o 
  -2   5   0      175.40      159.33     27.06 o 
  -1   5   0        2.14        8.59      5.18 o 
   0   5   0       84.25       50.04      8.47 o 
   1   5   0      232.03      201.23     11.20 o 
   2   5   0      142.21      125.13     13.39 o 
   3   5   0       72.75       56.42      7.29 o 
   4   5   0      589.89      632.69     69.80 o 
   5   5   0      267.89      250.04     23.92 o 
   6   5   0       11.11       16.15      4.43 o 
   7   5   0       10.42       14.16      6.09 o 
   8   5   0      250.62      261.34     27.12 o 
  -7   6   0      368.82      351.29     32.68 o 
  -6   6   0      306.20      334.23     29.43 o 
  -5   6   0      472.30      480.35     22.29 o 
  -4   6   0     2064.28     1973.28     42.14 o 
  -3   6   0     2167.12     2244.19     98.90 o 
  -2   6   0     1903.00     1977.21    190.68 o 
  -1   6   0       76.00      100.43     12.75 o 
   0   6   0     1689.75     1456.80     45.43 o 
   1   6   0      211.62      203.60     13.83 o 
   2   6   0        6.70        6.04      4.48 o 
   3   6   0        0.36        0.66      4.82 o 
   4   6   0        8.07        7.02      5.66 o 
   5   6   0        8.37        7.43      4.05 o 
   6   6   0      102.82       97.00      9.75 o 
   7   6   0       99.62      125.72     15.53 o 
  -7   7   0        1.45        9.53     10.40 o 
  -6   7   0       12.77       15.36      8.25 o 
  -5   7   0        3.10        2.13      4.43 o 
  -4   7   0      404.43      436.64     20.72 o 
  -3   7   0     1593.65     1601.94    117.26 o 
  -2   7   0     1896.02     2021.50    178.75 o 
  -1   7   0     1410.67     1320.44     47.51 o 
   0   7   0     1259.55     1128.81     43.61 o 
   1   7   0     1516.68     1658.65     53.07 o 
   2   7   0     1712.16     1644.35    134.98 o 
   3   7   0     1135.29     1023.22     77.77 o 
   4   7   0     1044.17     1042.95     86.64 o 
   5   7   0        6.04        5.25      5.25 o 
   6   7   0       33.64       34.64      7.90 o 
   7   7   0       49.33       53.09      9.57 o 
  -6   8   0        0.58        2.38      7.75 o 
  -5   8   0       66.58       74.26     10.30 o 
  -4   8   0       72.89       54.51     12.29 o 
  -3   8   0       78.05       71.61     13.16 o 
  -2   8   0      134.30      128.91     17.02 o 
  -1   8   0      466.95      388.21     27.99 o 
   0   8   0       40.78       37.94     10.06 o 
   1   8   0      224.48      252.45     22.70 o 
   2   8   0       43.02       36.84     10.82 o 
   3   8   0       54.03       46.81     14.26 o 
   4   8   0       31.47       35.51      7.70 o 
   5   8   0      152.16      163.52     20.73 o 
   6   8   0      312.58      327.43     40.38 o 
   7   8   0       25.47       40.40      8.60 o 
  -5   9   0       70.06       56.93     14.00 o 
  -4   9   0      203.38      188.22     22.85 o 
  -3   9   0      690.28      631.62     39.49 o 
  -2   9   0        1.30        3.67      6.92 o 
  -1   9   0      232.06      214.25     22.81 o 
   1   9   0       12.08        4.92      7.45 o 
   2   9   0      101.04       91.20     16.19 o 
   3   9   0      568.90      591.00     37.79 o 
   4   9   0      107.89      105.76     23.30 o 
   5   9   0       13.07       13.13      6.27 o 
   6   9   0      204.26      205.76     17.54 o 
   7   9   0        2.93        9.94      7.06 o 
  -4  10   0      230.83      249.62     27.35 o 
  -3  10   0      244.85      288.39     28.63 o 
  -2  10   0      146.70      156.94     21.26 o 
  -1  10   0      419.20      386.77     32.23 o 
   0  10   0     1038.60     1074.72     52.54 o 
   1  10   0      639.04      660.64     41.31 o 
   2  10   0      452.74      459.40     35.25 o 
   3  10   0      394.60      416.66     34.23 o 
   4  10   0      207.10      208.99     24.93 o 
   5  10   0      150.39      144.57     21.60 o 
   6  10   0       50.74       55.42     14.90 o 
  -3  11   0       48.12       57.50     14.90 o 
  -2  11   0        8.89        7.11      8.93 o 
   0  11   0      119.66      127.47     19.86 o 
   1  11   0      202.45      232.03     26.25 o 
   2  11   0      113.56      101.68     18.42 o 
   3  11   0      109.75      110.76     19.33 o 
   4  11   0      342.68      372.74     34.46 o 
   5  11   0      214.79      256.35     29.54 o 
  -1  12   0       10.11       33.89     12.79 o 
   0  12   0       58.92       89.01     18.16 o 
   1  12   0        6.81        0.45      8.36 o 
   2  12   0        3.36        7.22      8.02 o 
   3  12   0        5.51        6.09      8.13 o 
   4  12   0       29.12       37.75     13.35 o 
  -3 -12   1        9.87        3.93      9.76 o 
  -2 -12   1      147.17      158.95     24.17 o 
  -1 -12   1      218.74      230.44     28.26 o 
   0 -12   1      351.35      401.49     37.11 o 
   1 -12   1      264.18      291.83     31.93 o 
  -5 -11   1        4.69       18.53     10.97 o 
  -4 -11   1       18.61       30.26     12.60 o 
  -3 -11   1      102.32      116.24     19.86 o 
  -2 -11   1      157.79      161.59     22.96 o 
  -1 -11   1       29.79       19.44     10.44 o 
   0 -11   1       85.53       80.99     16.11 o 
   1 -11   1      202.71      213.26     25.99 o 
   2 -11   1      239.40      247.42     28.52 o 
   3 -11   1      165.18      189.36     25.12 o 
  -6 -10   1       12.14       31.38     10.19 o 
  -5 -10   1       49.84       66.72     10.96 o 
  -4 -10   1       89.51       97.16     12.44 o 
  -3 -10   1        0.36        1.85      8.06 o 
  -2 -10   1      102.05      124.34     19.56 o 
  -1 -10   1        1.62        8.06      8.28 o 
   1 -10   1       25.20       20.46      9.46 o 
   2 -10   1       83.10       90.25     16.76 o 
   3 -10   1       64.86       90.86     17.32 o 
   4 -10   1       10.96       13.54     10.21 o 
  -6  -9   1      397.59      447.67     53.71 o 
  -5  -9   1      430.81      447.25     39.76 o 
  -4  -9   1      636.80      684.96     61.15 o 
  -3  -9   1      414.93      418.77     71.15 o 
  -2  -9   1      680.05      707.40     29.16 o 
  -1  -9   1      241.95      238.95     24.32 o 
   0  -9   1      442.25      440.37     32.49 o 
   1  -9   1       64.53       61.09     13.43 o 
   2  -9   1      248.25      231.27     24.36 o 
   3  -9   1       47.18       36.39     11.42 o 
   4  -9   1       10.28       10.48      7.83 o 
   5  -9   1       13.66       15.81      9.42 o 
  -7  -8   1        0.52        1.74      7.75 o 
  -6  -8   1       13.88       19.51      6.83 o 
  -5  -8   1       15.97       27.26      7.45 o 
  -4  -8   1        1.04        0.54      4.56 o 
  -3  -8   1        0.37        1.36      4.71 o 
  -2  -8   1      226.36      235.42     24.59 o 
  -1  -8   1       74.26       76.48     10.35 o 
   0  -8   1      495.75      503.20     32.19 o 
   1  -8   1      497.78      440.98     30.45 o 
   2  -8   1      912.03      873.03     43.54 o 
   3  -8   1      919.79      814.59     43.27 o 
   4  -8   1      140.80      156.37     20.50 o 
   5  -8   1      360.86      394.79     32.38 o 
  -7  -7   1        4.31        6.47      7.49 o 
  -6  -7   1       19.52       17.96      6.62 o 
  -5  -7   1      105.46      123.19     13.01 o 
  -4  -7   1      364.72      326.29     39.91 o 
  -3  -7   1      639.93      534.90     92.22 o 
  -2  -7   1      984.17      811.24    142.42 o 
  -1  -7   1     1924.39     1751.00     73.95 o 
   0  -7   1      287.77      233.92     20.84 o 
   1  -7   1      135.24       99.03     14.22 o 
   2  -7   1      374.07      367.33     26.63 o 
   3  -7   1      279.63      265.64     19.82 o 
   4  -7   1       56.24       52.09      8.03 o 
   5  -7   1      321.21      306.94     18.80 o 
   6  -7   1      215.43      210.77     16.76 o 
   7  -7   1       42.67       41.42     13.69 o 
  -7  -6   1      116.64      118.24     17.51 o 
  -6  -6   1      220.81      236.62     16.38 o 
  -5  -6   1      107.55      107.50     23.00 o 
  -4  -6   1     2225.40     2266.32    275.51 o 
  -3  -6   1      427.87      387.84     41.65 o 
  -2  -6   1       56.90       51.08      7.37 o 
  -1  -6   1      354.65      272.99     20.43 o 
   0  -6   1      519.77      412.21     17.33 o 
   1  -6   1      586.68      608.46     40.85 o 
   2  -6   1       19.78       21.65      5.28 o 
   3  -6   1      288.37      303.45     15.48 o 
   4  -6   1        0.78        2.28      4.67 o 
   5  -6   1      273.63      265.56     16.85 o 
   6  -6   1       11.83       17.64      6.61 o 
   7  -6   1       36.87       49.10     13.20 o 
  -8  -5   1       14.04       14.30      8.47 o 
  -7  -5   1       36.13       35.18     11.08 o 
  -6  -5   1      130.17      123.22     11.23 o 
  -5  -5   1      322.29      317.21     25.46 o 
  -4  -5   1      198.65      188.75     12.35 o 
  -3  -5   1      210.18      183.59     15.80 o 
  -2  -5   1     2521.12     2207.36    341.27 o 
  -1  -5   1     5281.10     4147.27    314.19 o 
   0  -5   1     6512.91     5439.20     62.32 o 
   1  -5   1      514.48      357.18     64.38 o 
   2  -5   1     2312.92     2160.76    126.89 o 
   3  -5   1     1715.25     1603.19     68.07 o 
   4  -5   1     2049.41     2017.43     40.94 o 
   5  -5   1     1021.85     1071.77     38.15 o 
   6  -5   1       55.09       57.24      8.96 o 
   7  -5   1       14.55       25.31     10.02 o 
   8  -5   1        2.12        0.38      9.31 o 
  -8  -4   1        3.94        1.17      7.15 o 
  -7  -4   1      184.40      178.54     20.96 o 
  -6  -4   1        1.12        1.19      3.74 o 
  -5  -4   1        8.31        5.82      4.03 o 
  -4  -4   1        3.41        0.72      3.39 o 
  -3  -4   1      192.79      215.97     16.56 o 
  -2  -4   1       23.74       28.52      3.65 o 
  -1  -4   1      109.89       99.45      7.56 o 
   0  -4   1      523.06      446.05     20.35 o 
   1  -4   1      190.96      221.55     30.32 o 
   2  -4   1      286.61      300.65     15.94 o 
   3  -4   1       10.64       33.87      5.59 o 
   4  -4   1      491.65      487.68     19.34 o 
   5  -4   1      853.01      884.61     37.13 o 
   6  -4   1      448.69      451.00     35.76 o 
   7  -4   1      224.97      198.70     23.41 o 
   8  -4   1      188.75      196.20     25.84 o 
  -8  -3   1      397.18      407.81     33.93 o 
  -7  -3   1     1388.47     1431.65     58.18 o 
  -6  -3   1      475.56      489.29     43.91 o 
  -5  -3   1      283.75      282.85     18.65 o 
  -4  -3   1     1405.55     1368.85     91.29 o 
  -3  -3   1      828.72      795.10     69.54 o 
  -2  -3   1     2232.37     2181.14    117.53 o 
  -1  -3   1      190.48      160.61     13.83 o 
   0  -3   1      153.64      155.85     16.59 o 
   1  -3   1      351.09      248.43     34.51 o 
   2  -3   1     2269.98     2174.19     33.34 o 
   3  -3   1      472.32      616.17     33.00 o 
   4  -3   1      517.54      495.23     22.71 o 
   5  -3   1     1102.89     1025.34    148.34 o 
   6  -3   1      448.92      417.65     20.54 o 
   7  -3   1      272.26      235.66     25.08 o 
   8  -3   1       33.36       37.90     12.75 o 
  -9  -2   1       76.01       82.73     17.55 o 
  -8  -2   1      171.43      169.99     22.70 o 
  -7  -2   1      519.36      447.18     32.98 o 
  -6  -2   1      747.62      750.46     63.36 o 
  -5  -2   1     1377.37     1371.40    118.07 o 
  -4  -2   1     4297.90     4186.70    334.10 o 
  -3  -2   1     1399.64     1311.82     93.32 o 
  -2  -2   1     4124.50     3430.35    669.35 o 
  -1  -2   1     4489.19     4519.82    311.82 o 
   0  -2   1      241.16      241.48     11.39 o 
   1  -2   1     2405.02     2300.37    161.27 o 
   2  -2   1     1520.47     1568.49     75.22 o 
   3  -2   1        4.33        5.30      2.65 o 
   4  -2   1      368.97      347.93     13.11 o 
   5  -2   1       10.52        9.30      4.88 o 
   6  -2   1        1.44        2.49      4.16 o 
   7  -2   1       56.11       73.74      9.75 o 
   8  -2   1        0.14        3.56      6.62 o 
   9  -2   1        2.52        3.82     12.75 o 
  -9  -1   1       48.99       67.22     16.61 o 
  -8  -1   1        8.26       20.50      9.38 o 
  -7  -1   1      212.10      204.60     22.85 o 
  -6  -1   1       63.04       59.39     12.41 o 
  -5  -1   1     1565.26     1782.85    150.55 o 
  -4  -1   1        0.31        0.49      2.63 o 
  -3  -1   1      487.98      499.53     27.54 o 
  -2  -1   1       82.03       63.25      5.82 o 
  -1  -1   1      417.65      371.09      7.71 o 
   0  -1   1    12976.24     8780.47     74.59 o 
   1  -1   1     1373.91     1547.79     64.89 o 
   2  -1   1     6375.42     6282.91    402.79 o 
   3  -1   1      862.26      812.98     53.75 o 
   4  -1   1     4069.90     3881.25    232.23 o 
   5  -1   1     2258.63     2358.47    224.63 o 
   6  -1   1     1269.45     1281.03    145.31 o 
   7  -1   1     1083.31     1141.45    141.81 o 
   8  -1   1      662.82      666.42     44.26 o 
   9  -1   1      192.43      189.96     26.93 o 
  -9   0   1       41.21       34.95     12.29 o 
  -8   0   1      342.72      319.44     31.09 o 
  -7   0   1       20.38       19.67      8.93 o 
  -6   0   1       18.03       16.15      7.72 o 
  -5   0   1       55.01       66.03      5.89 o 
  -4   0   1      232.29      217.01     10.83 o 
  -3   0   1      100.08      103.22      6.43 o 
  -2   0   1      258.01      326.41     24.22 o 
  -1   0   1     1159.23     1143.53     20.99 o 
   0   0   1     5797.85     5974.66     55.26 o 
   1   0   1     1102.98     1039.09     19.48 o 
   2   0   1      200.47      228.99     14.62 o 
   3   0   1     1477.52     1492.65    129.78 o 
   4   0   1      687.33      643.39     57.27 o 
   5   0   1      116.37      122.48     13.79 o 
   6   0   1       33.02       30.53      6.54 o 
   7   0   1      272.95      304.85     66.73 o 
   8   0   1      223.06      222.46     25.68 o 
   9   0   1      129.85      122.29     20.92 o 
  -8   1   1       20.90       14.15      8.66 o 
  -7   1   1      787.11      801.80     45.73 o 
  -6   1   1      469.14      431.22     30.64 o 
  -5   1   1     1321.69     1427.65    109.01 o 
  -4   1   1     2842.70     3284.68    165.56 o 
  -3   1   1     2551.12     2728.95    113.72 o 
  -2   1   1     2828.57     3168.79    130.68 o 
  -1   1   1     1189.35     1383.57     23.57 o 
   1   1   1     2112.09     1944.88    110.89 o 
   2   1   1      240.69      293.24     25.89 o 
   3   1   1     2873.02     2933.17    225.17 o 
   4   1   1      309.78      316.75     35.38 o 
   5   1   1       51.50       47.78      7.93 o 
   6   1   1       70.38       76.78     11.86 o 
   7   1   1        1.47        0.00      4.55 o 
   8   1   1       50.08       49.02     12.79 o 
   9   1   1      146.54      128.65     21.30 o 
  -8   2   1       73.80       78.00     16.42 o 
  -7   2   1       32.25       41.84     11.46 o 
  -6   2   1        3.56        5.41      6.28 o 
  -5   2   1       82.85       79.28     12.84 o 
  -4   2   1       89.17       92.94      6.24 o 
  -3   2   1     2898.68     3229.85    137.47 o 
  -2   2   1     3128.13     3534.81    245.34 o 
  -1   2   1       20.99       23.94      4.09 o 
   0   2   1     4911.50     4275.13     47.21 o 
   1   2   1    11218.12     9689.24     86.89 o 
   2   2   1    48193.53    25057.06   7182.50 o 
   3   2   1     2692.19     2601.46    209.47 o 
   4   2   1      571.71      578.97     52.15 o 
   5   2   1     1266.57     1247.48     72.81 o 
   6   2   1      937.19      998.55    135.57 o 
   7   2   1      325.06      360.08     50.91 o 
   8   2   1      220.21      183.00     23.00 o 
   9   2   1       38.03       24.25     11.50 o 
  -8   3   1        1.08        4.84      9.19 o 
  -7   3   1       80.90       80.49     15.62 o 
  -6   3   1        2.68        0.00      5.37 o 
  -5   3   1      661.44      689.55     66.71 o 
  -4   3   1      150.95      160.31     11.64 o 
  -3   3   1      186.23      170.60      9.49 o 
  -2   3   1      731.14      705.22     59.78 o 
  -1   3   1     5235.48     4444.93     57.08 o 
   0   3   1      231.08      191.59     11.08 o 
   1   3   1     2860.08     3073.12     48.15 o 
   2   3   1    14150.96    10887.96   1617.09 o 
   3   3   1      375.94      320.91     37.68 o 
   4   3   1       13.23        5.04      3.30 o 
   5   3   1       67.48       68.07      6.31 o 
   6   3   1      266.13      261.79     48.89 o 
   7   3   1      290.90      295.96     38.34 o 
   8   3   1      376.66      344.29     31.13 o 
   9   3   1      269.52      244.36     28.45 o 
  -8   4   1      246.58      246.36     29.62 o 
  -7   4   1      363.67      347.70     31.70 o 
  -6   4   1       62.19       56.17     12.71 o 
  -5   4   1      902.06      944.76     28.07 o 
  -4   4   1     1969.61     2161.19    134.04 o 
  -3   4   1      888.20      927.83     45.00 o 
  -2   4   1       32.09       32.95      6.39 o 
  -1   4   1      833.57      797.49     26.21 o 
   0   4   1      344.58      300.72     16.08 o 
   1   4   1       19.93       18.31      5.98 o 
   2   4   1     1330.23     1143.54    156.94 o 
   3   4   1     2536.03     2457.24    343.75 o 
   4   4   1      713.86      668.02     58.81 o 
   5   4   1      217.93      194.40     20.79 o 
   6   4   1       74.89       60.78      6.92 o 
   7   4   1        6.68        7.19      5.28 o 
   8   4   1       48.37       54.05     13.88 o 
   9   4   1        0.06        5.75      8.55 o 
  -7   5   1       43.07       44.03     12.48 o 
  -6   5   1     1088.19     1069.65     52.12 o 
  -5   5   1      509.37      519.72     47.21 o 
  -4   5   1      682.51      724.37     23.99 o 
  -3   5   1     2802.38     2950.10    147.49 o 
  -2   5   1     1373.09     1260.49     38.32 o 
  -1   5   1      607.99      435.87     21.98 o 
   0   5   1     1666.38     1368.93     38.81 o 
   1   5   1      353.30      315.28     19.37 o 
   2   5   1     3022.81     2981.20     61.43 o 
   3   5   1      487.13      393.23     42.54 o 
   4   5   1     1295.43     1261.16    209.75 o 
   5   5   1      761.64      741.12     52.28 o 
   6   5   1      121.77      126.15      9.46 o 
   7   5   1       92.94       94.10     27.65 o 
   8   5   1        8.22       17.85      7.59 o 
   9   5   1       22.94       19.67     11.42 o 
  -7   6   1       15.75       21.83     10.44 o 
  -6   6   1       28.49       30.07      9.80 o 
  -5   6   1       34.06       34.42     10.14 o 
  -4   6   1      755.23      695.65     24.72 o 
  -3   6   1      148.71      142.41     11.11 o 
  -2   6   1       38.34       38.58      8.62 o 
  -1   6   1      225.46      171.35     15.66 o 
   0   6   1       76.77       62.45     10.36 o 
   1   6   1      552.27      539.52     27.46 o 
   2   6   1      280.32      278.86     20.69 o 
   3   6   1      867.80      795.49    100.58 o 
   4   6   1      210.23      205.60     26.91 o 
   5   6   1     1037.75      999.67    134.25 o 
   6   6   1      269.64      261.08     16.29 o 
   7   6   1      215.40      222.90     16.64 o 
   8   6   1      220.59      244.90     36.96 o 
  -7   7   1      373.78      371.15     35.63 o 
  -6   7   1      102.44      108.07     18.04 o 
  -5   7   1       17.99       25.91      9.27 o 
  -4   7   1       33.48       38.65      7.07 o 
  -3   7   1       15.62       10.27      5.26 o 
  -2   7   1        6.10        3.59      5.94 o 
  -1   7   1       88.52       59.39     11.31 o 
   0   7   1        2.06        0.00      5.67 o 
   1   7   1      954.40     1104.45     42.63 o 
   2   7   1      501.83      520.00     30.00 o 
   3   7   1       42.65       32.38      9.76 o 
   4   7   1       73.32       55.09      9.89 o 
   5   7   1        2.18        2.08      4.78 o 
   6   7   1       24.71       21.18      6.47 o 
   7   7   1        1.01        3.27      5.46 o 
   8   7   1        0.03        5.26      7.72 o 
  -6   8   1      261.49      251.92     27.42 o 
  -5   8   1      271.68      268.23     26.10 o 
  -4   8   1      312.76      312.41     18.46 o 
  -3   8   1     1521.92     1425.57     71.49 o 
  -2   8   1     2066.92     2014.89     62.72 o 
  -1   8   1     2564.46     2540.60     69.64 o 
   0   8   1      966.23     1027.97     43.77 o 
   1   8   1      313.19      289.07     23.83 o 
   2   8   1      591.67      542.24     32.83 o 
   3   8   1       69.08       72.48     13.69 o 
   4   8   1       57.80       60.37     13.35 o 
   5   8   1       29.72       45.28     12.71 o 
   6   8   1       33.20       39.23     12.29 o 
   7   8   1       16.36       22.85     10.82 o 
   8   8   1       21.59       26.33     11.05 o 
  -4   9   1       21.59       30.34     10.97 o 
  -3   9   1       21.29       10.48      8.66 o 
  -2   9   1       65.88       72.44     14.26 o 
  -1   9   1      709.44      634.27     37.26 o 
   0   9   1      421.12      430.35     30.71 o 
   1   9   1      986.28      925.84     44.94 o 
   2   9   1      398.53      418.59     31.06 o 
   3   9   1      479.90      439.73     32.45 o 
   4   9   1      981.55     1022.10     50.42 o 
   5   9   1      635.32      692.37     43.08 o 
   6   9   1      253.89      298.26     29.88 o 
   7   9   1       39.84       68.39     15.81 o 
  -4  10   1       63.34       74.06     15.58 o 
  -3  10   1        0.85       14.68      8.85 o 
  -2  10   1       11.53        2.42      7.60 o 
  -1  10   1      252.54      288.99     27.12 o 
   0  10   1      226.54      271.44     26.44 o 
   1  10   1      223.28      255.67     25.87 o 
   2  10   1       15.16       20.20     10.02 o 
   3  10   1       36.41       31.21     11.65 o 
   4  10   1        2.46        0.00      7.26 o 
   5  10   1       20.54       16.79      9.95 o 
   6  10   1        0.27        2.23      9.23 o 
  -3  11   1      157.52      154.97     22.28 o 
  -2  11   1      178.98      203.54     25.04 o 
  -1  11   1      262.00      241.79     26.48 o 
   0  11   1        1.80        2.27      7.41 o 
   1  11   1        0.48        5.90      8.09 o 
   2  11   1       13.24       11.42      9.08 o 
   3  11   1       13.44        8.66      8.74 o 
   4  11   1       35.79       50.88     14.90 o 
   5  11   1        4.87       21.14     11.80 o 
  -2  12   1      150.89      191.51     26.02 o 
  -1  12   1       51.89       82.99     17.85 o 
   0  12   1       33.10       53.60     14.90 o 
   1  12   1      452.57      509.48     40.29 o 
   2  12   1      336.93      396.42     35.93 o 
   3  12   1      262.91      262.89     30.03 o 
   4  12   1      206.95      234.64     28.45 o 
  -2 -12   2        0.78        9.31      9.80 o 
  -1 -12   2       25.18       30.98     11.73 o 
   0 -12   2       66.87       93.73     19.48 o 
  -4 -11   2      237.31      273.27     31.38 o 
  -3 -11   2       36.20       61.77     15.43 o 
  -2 -11   2       24.05       44.48     14.07 o 
  -1 -11   2      124.38      151.23     22.70 o 
   0 -11   2       38.40       59.27     14.90 o 
   1 -11   2       43.37       45.24     13.31 o 
   2 -11   2        1.69        5.83      7.68 o 
   3 -11   2       11.62       18.04     10.63 o 
  -5 -10   2        0.62        2.73      6.90 o 
  -4 -10   2       37.05       55.50     10.25 o 
  -3 -10   2       15.93       20.86      7.14 o 
  -2 -10   2      621.13      679.86     74.16 o 
  -1 -10   2      178.43      220.26     25.34 o 
   0 -10   2      146.44      185.76     23.04 o 
   1 -10   2      437.54      378.75     32.95 o 
   2 -10   2      806.14      853.89     50.04 o 
   3 -10   2      456.04      474.11     38.20 o 
   4 -10   2      448.12      402.55     36.31 o 
  -6  -9   2       21.98       29.66      9.42 o 
  -5  -9   2       32.89       33.22      8.30 o 
  -4  -9   2      106.15       93.81     20.77 o 
  -3  -9   2       15.12       15.53      6.59 o 
  -2  -9   2      270.34      264.26     18.53 o 
  -1  -9   2      206.86      197.71     15.91 o 
   0  -9   2       34.13       30.60     10.40 o 
   1  -9   2       35.09       41.31     11.84 o 
   2  -9   2       75.19       74.22     15.09 o 
   3  -9   2      195.62      175.21     22.43 o 
   4  -9   2       29.20       44.60     12.63 o 
   5  -9   2      106.31      104.82     18.95 o 
  -7  -8   2       65.70       64.46     16.00 o 
  -6  -8   2       55.53       75.64     13.52 o 
  -5  -8   2      370.48      404.36     84.37 o 
  -4  -8   2       18.73       22.84      6.97 o 
  -3  -8   2       82.60       70.39     12.29 o 
  -2  -8   2      140.06      153.86     13.53 o 
  -1  -8   2       63.08       57.76     12.26 o 
   0  -8   2      374.04      355.09     28.62 o 
   1  -8   2      185.92      142.98     18.46 o 
   2  -8   2       48.07       44.41     11.61 o 
   3  -8   2       53.59       47.66     12.10 o 
   4  -8   2      466.95      480.47     35.59 o 
   5  -8   2       95.92       99.82     17.89 o 
   6  -8   2       21.22       40.25     13.31 o 
  -7  -7   2       57.35       64.95     14.75 o 
  -6  -7   2      164.12      149.87     20.27 o 
  -5  -7   2      326.28      318.02     48.89 o 
  -4  -7   2     1199.95     1175.51    142.42 o 
  -3  -7   2      658.18      637.06     65.04 o 
  -2  -7   2     1481.18     1456.03    108.56 o 
  -1  -7   2      991.49      831.13     63.45 o 
   0  -7   2      910.51      842.58     50.33 o 
   1  -7   2      505.96      447.83     29.43 o 
   2  -7   2      325.87      318.80     25.61 o 
   3  -7   2      529.96      475.02     32.15 o 
   4  -7   2      117.25       99.29     16.57 o 
   5  -7   2       22.20       13.20      8.66 o 
   6  -7   2       32.12       23.64     11.08 o 
  -7  -6   2        6.76       11.12      8.13 o 
  -6  -6   2       12.65       17.97     10.18 o 
  -5  -6   2        8.21        5.03      5.53 o 
  -4  -6   2       25.83       25.73      6.64 o 
  -3  -6   2      412.69      422.07     55.38 o 
  -2  -6   2      133.77      126.33     17.06 o 
  -1  -6   2      237.98      193.79     30.71 o 
   0  -6   2       48.14       34.07      6.29 o 
   1  -6   2       80.32       55.89      7.28 o 
   2  -6   2      261.42      214.10     17.89 o 
   3  -6   2     1508.31     1391.45    107.31 o 
   4  -6   2      623.81      651.12     24.46 o 
   5  -6   2      592.80      568.86     24.66 o 
   6  -6   2      154.27      186.38     15.55 o 
   7  -6   2      415.79      477.62     25.98 o 
  -7  -5   2       24.74       33.51     11.61 o 
  -6  -5   2      157.78      159.78     19.97 o 
  -5  -5   2      164.32      171.31     12.02 o 
  -4  -5   2        9.10        6.29      3.88 o 
  -3  -5   2        2.35        1.64      3.12 o 
  -2  -5   2      636.72      648.99     87.02 o 
  -1  -5   2       13.95       38.57     19.10 o 
   0  -5   2     2374.29     2207.29     37.97 o 
   1  -5   2     1460.40     1557.74    122.98 o 
   2  -5   2       58.87       45.44      5.91 o 
   3  -5   2       33.23       42.14      6.74 o 
   4  -5   2      556.67      593.42     33.40 o 
   5  -5   2      617.16      617.36     24.80 o 
   6  -5   2       25.72       21.04      6.33 o 
   7  -5   2      269.40      258.24     18.87 o 
   8  -5   2        2.17        3.14      9.53 o 
  -8  -4   2      107.69      135.34     20.05 o 
  -7  -4   2      556.85      588.05     37.41 o 
  -6  -4   2      843.40      819.00     28.39 o 
  -5  -4   2     1136.68     1141.68    124.54 o 
  -4  -4   2      785.75      786.24     49.51 o 
  -3  -4   2     2121.36     2076.60    116.96 o 
  -2  -4   2     6273.75     6155.91    348.78 o 
  -1  -4   2     5152.40     3946.32    338.73 o 
   0  -4   2     1686.53     1200.56    228.75 o 
   1  -4   2     2235.56     2241.80    143.01 o 
   2  -4   2     1927.22     2031.69     93.20 o 
   3  -4   2     1729.12     1908.59     34.81 o 
   4  -4   2       19.91       22.75      8.62 o 
   5  -4   2       76.43       68.54      8.71 o 
   6  -4   2       74.91       87.49     10.30 o 
   7  -4   2       26.96       26.36      7.05 o 
   8  -4   2       31.49       30.75     12.79 o 
  -8  -3   2        0.24        1.85      7.79 o 
  -7  -3   2        0.60        1.36      6.43 o 
  -6  -3   2      115.93      121.75     11.20 o 
  -5  -3   2      340.25      340.60     37.96 o 
  -4  -3   2      354.42      352.23     30.11 o 
  -3  -3   2     1135.00     1072.37    110.86 o 
  -2  -3   2        6.56        2.83      2.32 o 
  -1  -3   2     1121.71     1063.68     67.96 o 
   0  -3   2     8665.29     6774.35    120.02 o 
   1  -3   2     5193.34     5087.59    294.01 o 
   2  -3   2     4007.65     3840.60    213.22 o 
   3  -3   2     1475.63     1430.20     45.03 o 
   4  -3   2      785.64      754.63     38.96 o 
   5  -3   2     1651.98     1694.74    109.89 o 
   6  -3   2      887.46      953.70     58.65 o 
   7  -3   2     1043.57     1035.33     61.05 o 
   8  -3   2       32.46       33.82     12.44 o 
  -8  -2   2       10.30        9.76      8.47 o 
  -7  -2   2        2.30       14.00      8.28 o 
  -6  -2   2      118.38      105.62     10.77 o 
  -5  -2   2      213.81      242.85     21.42 o 
  -4  -2   2        2.21        5.23      3.88 o 
  -3  -2   2      319.04      361.43     23.56 o 
  -2  -2   2      173.24      195.86     12.18 o 
  -1  -2   2      975.86     1074.93    105.89 o 
   0  -2   2       79.55       58.20      5.11 o 
   1  -2   2      214.19      162.25      5.44 o 
   2  -2   2     1106.36      925.70     72.91 o 
   3  -2   2      831.55      981.27     50.55 o 
   4  -2   2        5.03        5.41      6.20 o 
   5  -2   2        3.10        6.46      5.04 o 
   6  -2   2      314.05      304.12     47.23 o 
   7  -2   2      561.49      577.23     31.04 o 
   8  -2   2      220.83      192.57     24.32 o 
   9  -2   2       70.69       75.54     19.10 o 
  -8  -1   2      260.47      249.96     27.65 o 
  -7  -1   2      401.65      362.34     30.49 o 
  -6  -1   2      628.45      619.75     36.01 o 
  -5  -1   2     3522.89     3919.78    380.94 o 
  -4  -1   2     1007.60     1062.01     80.74 o 
  -3  -1   2      303.68      257.02     19.36 o 
  -2  -1   2      392.28      326.48     29.35 o 
  -1  -1   2     4016.93     3273.63     30.38 o 
   0  -1   2      181.26      135.46      5.94 o 
   1  -1   2      531.24      479.17      8.29 o 
   2  -1   2     1041.54     1059.82     59.01 o 
   3  -1   2      861.40      989.38     83.69 o 
   4  -1   2      123.09      147.47     10.16 o 
   5  -1   2       88.99      150.24     13.71 o 
   6  -1   2       72.19       80.71      9.64 o 
   7  -1   2      121.51      126.99     17.74 o 
   8  -1   2      166.71      145.03     21.07 o 
   9  -1   2       43.06       46.07     15.17 o 
  -8   0   2       51.79       60.30     14.49 o 
  -7   0   2      113.85      102.40     17.14 o 
  -6   0   2       46.59       49.70     11.39 o 
  -5   0   2      258.57      262.83     14.24 o 
  -4   0   2      839.52      933.68     66.98 o 
  -3   0   2     2183.30     2467.70    170.23 o 
  -2   0   2      177.61      160.50     17.89 o 
  -1   0   2     4374.99     3924.93     50.95 o 
   0   0   2     3225.83     3354.67     82.84 o 
   1   0   2     7958.26     8447.60     71.95 o 
   2   0   2      239.83      212.59      8.78 o 
   3   0   2     4303.61     4488.80    391.18 o 
   4   0   2     4768.50     5043.62    469.01 o 
   5   0   2       86.37       73.16     10.70 o 
   6   0   2      232.45      233.35     21.47 o 
   7   0   2      409.52      394.78     61.20 o 
   8   0   2       10.23       16.74      6.41 o 
   9   0   2        0.85        6.66      8.32 o 
  -8   1   2       48.45       44.33     13.31 o 
  -7   1   2       86.10       62.79     14.15 o 
  -6   1   2      173.67      135.72     18.12 o 
  -5   1   2      572.25      561.67     20.38 o 
  -4   1   2     1093.24     1165.89     54.16 o 
  -3   1   2     1028.35     1180.94     55.25 o 
  -2   1   2     3918.17     4180.07     73.53 o 
  -1   1   2     2122.41     2647.65     40.63 o 
   0   1   2      396.51      437.11      9.46 o 
   1   1   2      293.99      367.82     13.31 o 
   2   1   2     7327.13     7314.47    528.85 o 
   3   1   2     1425.57     1388.19    261.34 o 
   4   1   2     1058.51     1060.47    182.59 o 
   5   1   2     1023.29     1085.23    191.16 o 
   6   1   2      492.56      552.25     92.20 o 
   7   1   2     1553.50     1625.58    180.47 o 
   8   1   2      443.72      442.04     82.69 o 
   9   1   2      415.25      346.83     33.97 o 
  -8   2   2      247.06      242.05     28.10 o 
  -7   2   2      463.76      455.39     35.63 o 
  -6   2   2      323.14      304.54     26.89 o 
  -5   2   2      793.18      820.68     67.27 o 
  -4   2   2       15.54       20.19      3.77 o 
  -3   2   2      436.18      494.91     24.72 o 
  -2   2   2      288.71      281.75     25.17 o 
  -1   2   2        1.27        2.82      1.93 o 
   0   2   2       37.45       56.82      5.83 o 
   1   2   2     1298.32     1330.01     27.58 o 
   2   2   2    22492.05    20350.85    161.33 o 
   3   2   2       98.90       76.16     12.86 o 
   4   2   2     1725.68     1616.49    197.38 o 
   5   2   2      145.42      176.70     39.15 o 
   6   2   2      132.48      114.66     12.65 o 
   7   2   2        0.44        0.00      4.21 o 
   8   2   2        5.32       12.07      6.12 o 
   9   2   2       16.89       23.53     10.10 o 
  -8   3   2       39.68       52.47     14.94 o 
  -7   3   2      324.31      336.46     31.13 o 
  -6   3   2      108.81      108.64     16.76 o 
  -5   3   2     1765.00     1802.42     60.45 o 
  -4   3   2     2198.98     2358.13    117.90 o 
  -3   3   2     2803.58     3010.42    238.19 o 
  -2   3   2     3463.90     3402.78    380.84 o 
  -1   3   2     2475.03     2195.59     35.93 o 
   0   3   2     1427.23     1465.28     29.84 o 
   1   3   2     2606.95     2557.59     43.69 o 
   2   3   2       81.38      102.74     10.52 o 
   3   3   2     1859.37     1870.34    158.97 o 
   4   3   2      294.40      289.88     34.31 o 
   5   3   2      146.19      158.60     19.05 o 
   6   3   2       26.21       18.40      6.17 o 
   7   3   2       28.47       27.10      7.15 o 
   8   3   2        2.62        5.03      5.78 o 
   9   3   2        8.19        9.46      8.51 o 
  -8   4   2      104.92      112.34     21.64 o 
  -7   4   2       51.20       44.48     12.44 o 
  -6   4   2      243.39      215.61     23.60 o 
  -5   4   2      146.83      126.11     16.98 o 
  -4   4   2       39.76       37.37      4.98 o 
  -3   4   2       19.58       18.66      4.37 o 
  -2   4   2      278.77      265.52     21.05 o 
  -1   4   2     3471.61     3216.26     51.90 o 
   0   4   2      153.40      132.81     11.05 o 
   1   4   2       60.27       52.05      8.09 o 
   2   4   2      269.73      241.22     16.30 o 
   3   4   2     4369.90     4334.17     74.44 o 
   4   4   2    11216.00    11259.96    828.83 o 
   5   4   2      328.52      305.57     39.24 o 
   6   4   2       81.80       87.66      9.89 o 
   7   4   2      552.74      577.36     84.67 o 
   8   4   2      362.29      359.47     30.17 o 
   9   4   2      128.11       87.76     17.82 o 
  -7   5   2       26.75       29.54     11.69 o 
  -6   5   2        3.04        1.63      6.20 o 
  -5   5   2      184.77      175.82     20.43 o 
  -4   5   2      101.77      102.81      7.73 o 
  -3   5   2       41.52       35.95      5.72 o 
  -2   5   2      651.14      561.38     24.40 o 
  -1   5   2       22.48        9.31      5.14 o 
   0   5   2      847.47      861.99     30.07 o 
   1   5   2      454.71      441.58     22.36 o 
   2   5   2       21.32       26.36      7.83 o 
   3   5   2      228.90      205.13     17.63 o 
   4   5   2     2737.64     3194.62     71.72 o 
   5   5   2       48.70       52.25      7.82 o 
   6   5   2       82.75       78.76     19.37 o 
   7   5   2       81.92       73.63     10.38 o 
   8   5   2       47.97       48.85      9.45 o 
   9   5   2      135.94      106.03     19.52 o 
  -7   6   2      712.46      700.16     48.04 o 
  -6   6   2      274.85      270.00     27.42 o 
  -5   6   2      567.69      521.06     35.25 o 
  -4   6   2      208.65      208.78     13.69 o 
  -3   6   2     3253.13     3417.06    338.43 o 
  -2   6   2     2086.46     1995.56     51.37 o 
  -1   6   2     1387.17     1342.80     41.46 o 
   0   6   2      765.45      803.81     32.15 o 
   1   6   2     2962.55     3123.88     65.67 o 
   2   6   2       94.13       92.03     12.75 o 
   3   6   2       60.15       49.70     10.55 o 
   4   6   2       27.00       23.57      9.83 o 
   5   6   2       23.70       27.27      9.68 o 
   6   6   2      172.54      192.42     21.41 o 
   7   6   2        3.33        0.42      4.99 o 
   8   6   2        1.35        9.17      6.32 o 
  -6   7   2       12.65       20.73     10.59 o 
  -5   7   2       55.92       55.98     13.16 o 
  -4   7   2      913.58      911.58     44.18 o 
  -3   7   2      874.61      900.95     38.54 o 
  -2   7   2      656.96      607.76     31.13 o 
  -1   7   2     1931.21     1860.64     53.68 o 
   0   7   2     2468.63     2458.71     61.92 o 
   1   7   2     1220.49     1137.13     42.71 o 
   2   7   2     1377.64     1377.48     48.19 o 
   3   7   2     1198.61     1184.83     46.26 o 
   4   7   2     1429.44     1472.84     53.98 o 
   5   7   2      848.16      903.48     44.33 o 
   6   7   2      329.31      338.96     29.16 o 
   7   7   2      251.91      294.93     28.56 o 
   8   7   2      115.11      134.85     20.96 o 
  -6   8   2       57.66       68.20     15.58 o 
  -5   8   2        7.03       17.40      8.70 o 
  -4   8   2       64.63       62.53     13.05 o 
  -3   8   2       85.07       83.48     13.69 o 
  -2   8   2      601.78      617.51     33.85 o 
   0   8   2       76.30       82.95     13.54 o 
   1   8   2       82.45       92.41     14.03 o 
   2   8   2       13.76        7.41      7.00 o 
   3   8   2      332.84      317.55     26.02 o 
   4   8   2       75.75       74.37     15.05 o 
   5   8   2      243.64      280.82     26.63 o 
   6   8   2       96.69       93.28     16.87 o 
   7   8   2      118.08      149.53     21.67 o 
   8   8   2       97.98      134.36     21.79 o 
  -5   9   2      364.52      367.97     32.19 o 
  -4   9   2      129.80      136.97     18.91 o 
  -3   9   2       68.84       63.48      9.16 o 
  -2   9   2       42.57       53.03     12.07 o 
  -1   9   2        0.65        3.48      6.73 o 
   0   9   2       62.63       79.17     14.15 o 
   1   9   2       24.99       31.36     10.67 o 
   2   9   2       11.68       14.45      8.47 o 
   3   9   2       27.64       20.96     10.06 o 
   4   9   2       76.46       72.70     15.21 o 
   5   9   2       46.04       41.95     13.01 o 
   6   9   2       14.18       14.45      9.95 o 
   7   9   2        3.03        8.02      9.65 o 
  -3  10   2      246.87      259.41     26.18 o 
  -1  10   2      956.25      975.92     48.46 o 
   0  10   2      936.31     1026.30     49.59 o 
   1  10   2     1038.76     1057.13     50.65 o 
   2  10   2      412.08      439.77     33.29 o 
   3  10   2        8.43        9.27      7.75 o 
   4  10   2      279.43      277.80     28.07 o 
   5  10   2       89.57       89.42     17.51 o 
   6  10   2       45.60       47.59     14.03 o 
  -2  11   2       49.35       63.17     14.22 o 
  -1  11   2       35.98       39.34     11.73 o 
   0  11   2        7.32       19.29      9.61 o 
   1  11   2      105.75      119.68     18.80 o 
   2  11   2       70.41       72.40     15.36 o 
   3  11   2      195.34      215.61     25.42 o 
   4  11   2       83.77       82.61     16.95 o 
   5  11   2      333.78      376.86     35.67 o 
   6  11   2      254.77      281.58     31.74 o 
  -2  12   2        6.17       10.14     10.25 o 
  -1  12   2        2.19       17.36      9.83 o 
   0  12   2       13.86       19.52     11.16 o 
   1  12   2      106.51      128.65     20.99 o 
   2  12   2      137.39      142.42     21.71 o 
   3  12   2       92.57      112.91     20.16 o 
   4  12   2       16.30       19.59     10.89 o 
   1  13   2      225.37      268.00     31.36 o 
   2  13   2        0.49        0.49      8.66 o 
  -3 -11   3      223.36      240.58     27.78 o 
  -2 -11   3       31.17       38.43      9.19 o 
  -1 -11   3        0.76        0.34      8.36 o 
   1 -11   3       11.17       14.34      9.27 o 
   2 -11   3       23.35       28.63     12.52 o 
  -5 -10   3        3.50        4.51      8.05 o 
  -4 -10   3        0.05        3.92      6.28 o 
  -3 -10   3       15.69       17.35      7.26 o 
  -2 -10   3       81.96       83.94     11.90 o 
  -1 -10   3      165.08      171.06     15.96 o 
   0 -10   3       22.14       30.03     10.97 o 
   1 -10   3       48.32       55.57     14.00 o 
   2 -10   3      185.86      179.52     24.06 o 
   3 -10   3       79.69       88.78     17.85 o 
   4 -10   3       88.59      113.02     20.31 o 
  -5  -9   3      198.10      256.67     42.08 o 
  -4  -9   3      303.13      322.01     36.09 o 
  -3  -9   3      490.83      499.59     43.01 o 
  -2  -9   3      509.65      534.44    101.73 o 
  -1  -9   3      256.02      272.16     26.48 o 
   0  -9   3       16.91       25.49      6.91 o 
   1  -9   3      107.21      136.93     19.63 o 
   2  -9   3       50.13       70.13     14.83 o 
   3  -9   3      136.32      135.49     20.46 o 
   4  -9   3        1.43        6.35      8.21 o 
   5  -9   3        0.41       10.78      9.23 o 
  -6  -8   3        1.11       11.50      9.91 o 
  -5  -8   3       27.71       24.18      7.81 o 
  -4  -8   3       37.67       26.76      7.72 o 
  -3  -8   3        3.09        3.67      5.01 o 
  -2  -8   3        2.18        1.30      4.53 o 
  -1  -8   3      209.78      195.98     28.94 o 
   0  -8   3      723.79      679.66     52.29 o 
   1  -8   3       39.70       47.27     14.09 o 
   2  -8   3      135.91      130.20     18.57 o 
   3  -8   3      506.56      520.83     36.88 o 
   4  -8   3      688.51      688.29     43.61 o 
   5  -8   3      292.35      301.06     30.15 o 
   6  -8   3      263.59      283.85     30.87 o 
  -7  -7   3       16.50       12.37     10.52 o 
  -6  -7   3        1.29        4.65      7.83 o 
  -5  -7   3        7.22       15.06      6.82 o 
  -4  -7   3      104.33      109.96     13.69 o 
  -3  -7   3       75.59       85.43     10.27 o 
  -2  -7   3      520.36      539.80     50.82 o 
  -1  -7   3       21.20       29.75      6.57 o 
   0  -7   3      425.53      413.08     26.06 o 
   1  -7   3        1.35        1.73      4.34 o 
   2  -7   3       23.96       19.93      8.47 o 
   3  -7   3        1.15        1.85      6.70 o 
   4  -7   3        7.87        4.80      7.30 o 
   5  -7   3      100.53      101.90     17.59 o 
   6  -7   3       10.30        8.32      8.02 o 
  -7  -6   3      443.94      417.60     34.99 o 
  -6  -6   3      152.89      150.17     20.50 o 
  -5  -6   3      532.98      619.62     95.21 o 
  -4  -6   3      441.19      403.18     30.96 o 
  -3  -6   3      836.97      789.37     90.31 o 
  -2  -6   3      297.28      215.11     47.23 o 
  -1  -6   3      728.43      644.07     38.13 o 
   0  -6   3      852.88      746.60     53.83 o 
   1  -6   3       79.76       93.13      9.47 o 
   2  -6   3      668.53      599.97     34.14 o 
   3  -6   3      127.72      123.28     16.91 o 
   4  -6   3       67.79       73.50     13.92 o 
   5  -6   3      186.94      194.81     22.70 o 
   6  -6   3      210.16      210.62     16.78 o 
   7  -6   3       35.65       54.75     10.04 o 
  -7  -5   3       11.10        6.28      8.62 o 
  -6  -5   3       29.96       19.56     10.10 o 
  -5  -5   3      185.68      159.17     19.78 o 
  -4  -5   3      959.01      961.58    130.60 o 
  -3  -5   3      419.03      340.24     74.69 o 
  -2  -5   3     2748.80     2365.51    404.48 o 
  -1  -5   3     4526.19     4119.38     55.90 o 
   0  -5   3     3084.58     2797.96    129.76 o 
   1  -5   3     3695.06     3240.56     79.11 o 
   2  -5   3     1400.96     1375.95     52.30 o 
   3  -5   3     2869.69     2852.02    197.40 o 
   4  -5   3     1188.21     1171.22     51.20 o 
   5  -5   3      331.31      334.28     18.63 o 
   6  -5   3      293.37      299.98     19.08 o 
   7  -5   3       15.40       25.48      7.59 o 
   8  -5   3       15.71       18.61     11.46 o 
  -6  -4   3       48.49       52.26      8.23 o 
  -5  -4   3        7.49       14.00      5.47 o 
  -4  -4   3       11.78        7.43      3.77 o 
  -3  -4   3      223.58      261.25     33.88 o 
  -2  -4   3     1147.49     1235.12     57.97 o 
  -1  -4   3       17.79       30.73      5.40 o 
   0  -4   3       57.03       46.43      6.39 o 
   1  -4   3      551.33      590.23     22.01 o 
   2  -4   3      106.63      106.61      6.28 o 
   3  -4   3      115.03      113.73      9.59 o 
   4  -4   3      679.87      710.45     24.08 o 
   5  -4   3      554.27      503.43     72.74 o 
   6  -4   3      202.95      200.58     15.42 o 
   7  -4   3      714.69      676.14     54.28 o 
   8  -4   3       41.64       47.51      9.72 o 
  -8  -3   3      270.80      283.62     29.09 o 
  -7  -3   3      225.95      214.48     23.45 o 
  -6  -3   3      190.38      176.51     13.84 o 
  -5  -3   3      463.10      434.77     50.42 o 
  -4  -3   3      736.11      841.88     65.31 o 
  -3  -3   3     1201.24     1312.31     67.54 o 
  -2  -3   3      213.63      237.63     20.75 o 
  -1  -3   3      905.64     1047.38     97.21 o 
   0  -3   3      156.37      145.54      8.93 o 
   1  -3   3      471.52      440.70     43.27 o 
   2  -3   3     2866.33     2710.68    118.59 o 
   3  -3   3      234.20      189.77     11.11 o 
   4  -3   3        1.56        5.68      4.61 o 
   5  -3   3      187.14      189.00     13.63 o 
   6  -3   3      777.93      781.42     28.86 o 
   7  -3   3       91.38       94.08     11.48 o 
   8  -3   3       22.29       23.80      7.14 o 
  -8  -2   3       76.87       77.54     16.30 o 
  -7  -2   3      116.87      129.48     18.80 o 
  -6  -2   3       10.47        7.78      4.93 o 
  -5  -2   3     2708.59     2710.35    229.06 o 
  -4  -2   3     1662.19     1889.69    150.94 o 
  -3  -2   3     1174.43     1214.53     66.97 o 
  -2  -2   3      196.89      165.09     10.27 o 
  -1  -2   3     3468.30     2520.13    241.67 o 
   0  -2   3    14820.74    10946.64    750.91 o 
   1  -2   3     1662.93     1461.25     26.78 o 
   2  -2   3      704.38      589.99     17.19 o 
   3  -2   3     5702.92     5620.93     58.67 o 
   4  -2   3     1017.84     1075.13     81.61 o 
   5  -2   3     1073.58     1188.01     49.06 o 
   6  -2   3        3.70        2.41      4.71 o 
   7  -2   3       59.40       52.18      9.19 o 
   8  -2   3        1.38        1.61      4.75 o 
   9  -2   3       40.29       43.73     16.15 o 
  -8  -1   3       61.77       52.73     14.18 o 
  -7  -1   3       32.81       30.75     11.46 o 
  -6  -1   3      269.57      241.39     15.99 o 
  -5  -1   3      279.61      271.56     15.38 o 
  -4  -1   3      449.54      472.13     32.48 o 
  -3  -1   3      103.75       99.27      7.44 o 
  -2  -1   3       98.35       83.44      5.52 o 
  -1  -1   3       23.35       28.67      3.74 o 
   0  -1   3      765.14      861.11     22.11 o 
   1  -1   3       74.94       60.89      5.01 o 
   2  -1   3      513.01      438.14     19.19 o 
   3  -1   3     5388.00     5266.12    301.46 o 
   4  -1   3     2287.65     2473.44    245.63 o 
   5  -1   3      229.44      178.19     12.70 o 
   6  -1   3      758.06      716.24     49.97 o 
   7  -1   3     1220.07     1154.50    115.20 o 
   8  -1   3      870.19      900.82    116.37 o 
   9  -1   3      375.97      340.81     34.80 o 
  -8   0   3       11.90       13.66      9.53 o 
  -7   0   3      113.13      109.13     17.93 o 
  -6   0   3        0.43        0.45      5.60 o 
  -5   0   3      227.72      232.46     14.33 o 
  -4   0   3        0.86        4.43      4.35 o 
  -3   0   3     1494.84     1759.44    110.01 o 
  -2   0   3     2341.69     2290.84     47.25 o 
  -1   0   3      905.94      806.79     75.80 o 
   0   0   3      615.66      646.89     12.75 o 
   1   0   3      786.33      972.82     22.20 o 
   2   0   3     3045.24     3314.58    221.72 o 
   3   0   3      214.48      189.26     10.16 o 
   4   0   3        3.71        8.82      4.52 o 
   5   0   3        3.68        0.00      3.90 o 
   6   0   3        5.33        2.15      4.31 o 
   7   0   3       81.58       82.77     10.51 o 
   8   0   3      192.53      182.43     37.83 o 
   9   0   3      115.54      106.18     20.54 o 
  -8   1   3      353.36      351.60     34.01 o 
  -7   1   3      580.26      595.80     40.66 o 
  -6   1   3      398.75      388.74     30.34 o 
  -5   1   3      939.83     1010.74     28.92 o 
  -4   1   3     2829.67     3014.72     46.40 o 
  -3   1   3    10009.59    12149.90    513.70 o 
  -2   1   3       13.40       19.78      5.90 o 
  -1   1   3     3260.99     3742.57     56.40 o 
   0   1   3     3309.57     3865.18     58.59 o 
   1   1   3     2166.85     2466.77    102.77 o 
   2   1   3       35.71       43.52      4.06 o 
   3   1   3       94.41       86.82      7.81 o 
   4   1   3       85.30       82.38      8.07 o 
   5   1   3       31.27       26.37      6.01 o 
   6   1   3      180.58      154.97     12.53 o 
   7   1   3      135.25      132.74     21.32 o 
   8   1   3       30.56       29.68      7.66 o 
   9   1   3       94.28       79.85     17.21 o 
  -8   2   3       10.98       11.46      8.96 o 
  -7   2   3        4.07       11.57      8.66 o 
  -6   2   3      255.71      279.27     26.44 o 
  -5   2   3      304.97      338.17     38.05 o 
  -4   2   3      250.40      311.02     23.40 o 
  -3   2   3      899.63      916.54     43.58 o 
  -2   2   3      485.77      596.07     23.83 o 
  -1   2   3     2265.28     2471.22     86.04 o 
   0   2   3     5356.91     5891.86    126.19 o 
   1   2   3     1739.11     1989.63     36.01 o 
   2   2   3     3085.27     3355.76     54.58 o 
   3   2   3     2904.80     2807.32    322.30 o 
   4   2   3     1759.84     1702.15    163.88 o 
   5   2   3     1182.49     1129.81    145.88 o 
   6   2   3      521.29      536.54     78.79 o 
   7   2   3      116.51      113.39     31.74 o 
   8   2   3      109.44      127.99     25.44 o 
   9   2   3       32.76       34.18      8.28 o 
  -8   3   3        9.01       14.18      9.46 o 
  -7   3   3       91.75       94.94     17.78 o 
  -6   3   3      217.41      197.68     23.00 o 
  -5   3   3       49.76       43.31     10.86 o 
  -4   3   3       10.68       10.11      4.96 o 
  -3   3   3      130.92      138.16     24.64 o 
  -2   3   3     1006.61     1214.94     35.41 o 
  -1   3   3     1666.93     1782.46     54.85 o 
   0   3   3       35.30       52.47      6.66 o 
   1   3   3      422.20      478.99     18.91 o 
   2   3   3      918.26     1094.62     32.04 o 
   3   3   3      453.23      491.02     23.83 o 
   4   3   3     1804.84     1777.14    293.15 o 
   5   3   3       63.82       47.62      7.26 o 
   6   3   3       21.59       15.48      5.76 o 
   7   3   3      168.01      172.93     15.74 o 
   8   3   3      274.52      271.06     51.99 o 
   9   3   3      129.93      140.75     14.97 o 
  -7   4   3     1050.24     1026.38     56.36 o 
  -6   4   3      272.74      254.68     26.18 o 
  -5   4   3      898.24      958.63     46.49 o 
  -4   4   3     1619.18     1683.48    172.32 o 
  -3   4   3     2360.75     2408.16    294.06 o 
  -2   4   3      214.32      202.08     26.93 o 
  -1   4   3      117.00      125.08      9.06 o 
   0   4   3      978.43      995.10     28.07 o 
   1   4   3      234.68      244.77     15.21 o 
   2   4   3     1344.58     1468.95     39.72 o 
   3   4   3      163.28      191.67     16.23 o 
   4   4   3     5083.02     6035.75     97.86 o 
   5   4   3      320.50      327.51     44.22 o 
   6   4   3      461.95      435.29     43.94 o 
   7   4   3        8.29        5.72      5.46 o 
   8   4   3       10.70       14.87      6.42 o 
   9   4   3       33.57       41.03      9.24 o 
  -7   5   3       99.63       88.59     18.04 o 
  -6   5   3       10.72        8.74      7.07 o 
  -5   5   3       37.47       44.82     11.42 o 
  -4   5   3        2.79        6.50      4.61 o 
  -3   5   3     1750.62     1680.18    152.72 o 
  -2   5   3     2081.54     2108.15    184.80 o 
  -1   5   3     2021.26     2047.73     44.67 o 
   0   5   3     3554.69     3468.22     60.52 o 
   1   5   3     4483.82     4440.35     72.29 o 
   2   5   3      726.22      680.53     29.39 o 
   3   5   3      693.23      555.82     28.33 o 
   4   5   3     3241.31     3290.70     73.84 o 
   5   5   3      711.98      716.32     36.54 o 
   6   5   3      504.34      493.33     32.57 o 
   7   5   3       81.39       67.67     15.53 o 
   8   5   3       26.88       25.05      7.67 o 
   9   5   3        0.20        1.00      6.75 o 
  -7   6   3       65.61       73.72     17.93 o 
  -6   6   3      191.77      199.57     24.44 o 
  -5   6   3      507.88      505.13     35.78 o 
  -4   6   3      433.44      473.16     43.42 o 
  -3   6   3       86.11       91.14      9.65 o 
  -2   6   3      314.97      298.07     19.33 o 
  -1   6   3      184.79      153.54     14.53 o 
   0   6   3       10.83       23.98      7.91 o 
   1   6   3     1410.55     1430.86     43.61 o 
   2   6   3      312.28      320.43     22.09 o 
   3   6   3        7.87       13.47      7.91 o 
   4   6   3     2362.28     2421.00     66.20 o 
   5   6   3     2044.51     2193.24     66.57 o 
   6   6   3     2111.66     2288.07     72.13 o 
   7   6   3      215.86      256.76     26.55 o 
   8   6   3      139.06      173.77     22.96 o 
  -6   7   3       95.79       89.65     17.21 o 
  -5   7   3       24.13       24.51      9.38 o 
  -4   7   3       32.88       29.69      9.57 o 
  -3   7   3      545.62      519.78     24.61 o 
  -2   7   3      188.80      177.82     17.02 o 
  -1   7   3      156.48      156.79     15.96 o 
   0   7   3      223.53      210.65     18.69 o 
   1   7   3        8.09       10.52      7.60 o 
   2   7   3       62.73       74.06     12.75 o 
   3   7   3        7.26        7.26      7.87 o 
   4   7   3      142.12      119.19     16.57 o 
   5   7   3      194.86      196.43     21.60 o 
   6   7   3      973.59      973.95     48.83 o 
   7   7   3        5.50        3.06      7.64 o 
   8   7   3        3.77       12.10      9.38 o 
  -6   8   3      105.38      111.63     20.24 o 
  -5   8   3      648.52      671.27     43.35 o 
  -4   8   3      425.93      423.84     32.27 o 
  -3   8   3      555.40      565.47     32.98 o 
  -1   8   3     1460.91     1416.75     49.59 o 
   0   8   3     2727.85     2736.77     69.83 o 
   1   8   3     1123.32      924.78     41.16 o 
   2   8   3      472.18      497.64     30.94 o 
   3   8   3     1255.95     1274.86     50.99 o 
   4   8   3      213.62      195.18     21.90 o 
   5   8   3       56.60       54.28     14.00 o 
   6   8   3       72.83       77.39     15.92 o 
   7   8   3        9.68       15.40      9.19 o 
   8   8   3       10.62       19.90     10.36 o 
  -5   9   3      156.41      149.04     21.67 o 
  -4   9   3        0.09        4.16      7.22 o 
  -3   9   3       21.44       19.33      8.25 o 
  -2   9   3      563.46      546.14     33.36 o 
  -1   9   3      105.05      133.22     17.32 o 
   0   9   3      186.65      174.11     19.75 o 
   1   9   3      882.04      854.16     42.33 o 
   2   9   3      416.99      428.00     30.75 o 
   3   9   3       41.98       40.44     11.46 o 
   4   9   3      655.49      699.26     41.76 o 
   5   9   3      279.66      257.75     27.05 o 
   6   9   3      286.91      303.90     29.92 o 
   7   9   3       88.89       93.70     18.31 o 
  -2  10   3      126.39      133.49     18.53 o 
  -1  10   3      358.78      379.55     30.03 o 
   0  10   3      592.34      558.01     36.28 o 
   1  10   3      293.54      297.66     27.08 o 
   2  10   3      227.69      187.01     22.20 o 
   3  10   3       46.21       55.49     13.24 o 
   4  10   3        6.49        5.45      8.51 o 
   5  10   3        7.95       10.18      9.68 o 
   6  10   3        0.93        0.00      9.08 o 
   7  10   3       12.53       14.18     10.44 o 
  -2  11   3       89.83      115.60     18.12 o 
  -1  11   3       13.38       29.50     11.39 o 
   0  11   3       65.07       70.02     14.68 o 
   1  11   3        4.04       10.74      8.74 o 
   2  11   3        0.48        4.12      6.81 o 
   3  11   3       27.07       28.75     10.59 o 
   4  11   3        5.26        5.67      7.72 o 
   5  11   3        0.09        1.59      8.85 o 
   6  11   3       47.85       29.35     12.33 o 
  -2  12   3       67.83       82.35     17.06 o 
  -1  12   3       37.88       62.75     14.60 o 
   0  12   3       49.83       52.28     14.00 o 
   1  12   3      475.21      484.25     38.36 o 
   2  12   3      530.79      601.48     43.46 o 
   3  12   3      259.52      308.97     31.70 o 
   4  12   3      143.86      163.86     24.44 o 
   5  12   3       25.78       33.74     13.20 o 
   1  13   3        5.70        1.06      9.68 o 
   2  13   3        5.64        6.92      9.61 o 
  -2 -11   4       72.98      100.92     14.07 o 
  -1 -11   4      131.23      180.44     35.06 o 
   0 -11   4        4.72        8.55     10.89 o 
   1 -11   4       14.70       21.56     13.16 o 
  -4 -10   4       40.56       44.13     12.58 o 
  -3 -10   4       84.98       88.39     16.00 o 
  -2 -10   4      193.73      208.94     22.71 o 
  -1 -10   4       26.48       41.66      9.19 o 
   0 -10   4      133.28      158.97     15.54 o 
   1 -10   4      453.47      533.09     40.89 o 
   2 -10   4      613.33      678.60     46.90 o 
   3 -10   4      323.15      359.92     35.03 o 
  -5  -9   4        0.24        5.33     10.89 o 
  -4  -9   4        9.71        4.97      5.87 o 
  -3  -9   4       36.50       53.02      9.99 o 
  -2  -9   4      162.30      203.78     26.78 o 
  -1  -9   4      227.09      258.93     18.76 o 
   0  -9   4       67.88       68.66     10.11 o 
   1  -9   4        0.43        1.52      4.67 o 
   2  -9   4       30.40       47.32     12.94 o 
   3  -9   4        0.15        0.00      6.13 o 
   4  -9   4        5.28        5.14      7.64 o 
   5  -9   4       18.97       15.92     10.52 o 
  -6  -8   4      166.26      181.41     27.23 o 
  -5  -8   4      270.16      305.37     31.40 o 
  -4  -8   4      312.13      323.97     53.96 o 
  -3  -8   4      103.92       90.43     17.80 o 
  -2  -8   4       26.29       18.64      6.66 o 
  -1  -8   4      564.91      511.86     42.01 o 
   0  -8   4      126.58      125.36     12.49 o 
   1  -8   4      168.90      147.79     13.67 o 
   2  -8   4       12.56       11.84      7.79 o 
   3  -8   4      162.54      147.41     20.73 o 
   4  -8   4      206.78      158.64     22.05 o 
   5  -8   4      252.46      231.50     27.42 o 
  -6  -7   4      277.54      269.17     29.58 o 
  -5  -7   4      474.84      442.57     35.93 o 
  -4  -7   4      241.11      263.19     28.07 o 
  -3  -7   4      772.23      791.06     79.74 o 
  -2  -7   4      726.53      657.19     70.89 o 
  -1  -7   4     1156.18     1039.26     63.40 o 
   0  -7   4     1698.38     1613.01     75.48 o 
   1  -7   4       30.58       34.21      6.94 o 
   2  -7   4      140.86      150.83     12.65 o 
   3  -7   4      118.10      122.56     18.61 o 
   4  -7   4      107.99      111.44     18.16 o 
   5  -7   4      131.94      140.37     20.96 o 
   6  -7   4       10.69        7.15      8.40 o 
  -7  -6   4      118.19      131.33     21.90 o 
  -6  -6   4       84.55       82.35     16.98 o 
  -5  -6   4        9.10        6.09      7.87 o 
  -4  -6   4       36.73       29.97      7.37 o 
  -3  -6   4        6.45        7.58      5.10 o 
  -2  -6   4       23.49       16.63      6.25 o 
  -1  -6   4      271.38      224.19     16.79 o 
   0  -6   4       24.14       13.62      5.40 o 
   1  -6   4       72.42       76.69     13.84 o 
   2  -6   4      815.26      779.83     57.16 o 
   3  -6   4      251.14      238.23     23.34 o 
   4  -6   4      211.64      188.11     22.13 o 
   5  -6   4      472.07      461.59     34.95 o 
   6  -6   4      717.03      734.28     45.92 o 
   7  -6   4      281.73      295.16     31.09 o 
  -7  -5   4      402.97      379.21     33.36 o 
  -6  -5   4      133.84      143.74     20.31 o 
  -5  -5   4       27.44       27.88     10.67 o 
  -4  -5   4       15.08       14.87      7.64 o 
  -3  -5   4       79.08       83.83     14.71 o 
  -2  -5   4      194.12      188.44     22.75 o 
  -1  -5   4      114.17       93.43      9.39 o 
   0  -5   4      443.51      358.21     36.73 o 
   1  -5   4       11.98        8.72      5.05 o 
   2  -5   4      412.34      363.32     21.20 o 
   3  -5   4      165.49      153.08     17.97 o 
   4  -5   4        3.84        6.46      5.18 o 
   5  -5   4        6.62       11.20      5.30 o 
   6  -5   4        3.64        5.78      5.01 o 
   7  -5   4       59.75       37.45      8.34 o 
  -7  -4   4       75.63      105.12     17.70 o 
  -6  -4   4      201.25      178.92     21.56 o 
  -5  -4   4      477.20      459.55     32.45 o 
  -4  -4   4      767.78      725.21     38.51 o 
  -3  -4   4      662.06      663.58     77.09 o 
  -2  -4   4     1297.04     1312.84    151.19 o 
  -1  -4   4     3422.56     2987.89    240.75 o 
   0  -4   4     2127.30     1856.36     58.40 o 
   1  -4   4     2416.06     2324.98    140.85 o 
   2  -4   4     1961.58     1868.59     44.61 o 
   3  -4   4       49.16       41.74      4.96 o 
   4  -4   4       18.69       23.71      6.29 o 
   5  -4   4       42.20       36.40      7.29 o 
   6  -4   4       12.51       16.07      5.90 o 
   7  -4   4      116.56      121.27     13.35 o 
   8  -4   4       20.02       23.78     10.91 o 
  -7  -3   4       22.78       23.53     10.44 o 
  -6  -3   4       31.17       38.37      7.59 o 
  -5  -3   4      184.31      175.51     16.19 o 
  -4  -3   4        3.59        0.32      3.76 o 
  -3  -3   4      298.97      321.39     11.25 o 
  -2  -3   4     1008.88     1115.87     79.40 o 
  -1  -3   4      939.70      947.52     94.92 o 
   0  -3   4     6246.84     5754.02    227.45 o 
   1  -3   4     4396.58     4018.87    308.66 o 
   2  -3   4     4030.58     3816.36    166.86 o 
   3  -3   4     3137.55     2770.08     88.05 o 
   4  -3   4     3502.24     3552.50    191.70 o 
   5  -3   4     1196.47     1193.06     94.07 o 
   6  -3   4      949.67      884.22     97.04 o 
   7  -3   4      504.42      487.18     38.53 o 
   8  -3   4      194.12      181.08     16.68 o 
  -8  -2   4       75.46       80.08     17.17 o 
  -7  -2   4       25.04       21.33      9.53 o 
  -6  -2   4        8.14        8.93      5.25 o 
  -5  -2   4        4.72        0.18      4.00 o 
  -4  -2   4       17.80       18.23      5.35 o 
  -3  -2   4        1.96        0.00      2.66 o 
  -2  -2   4       16.99       13.73      3.00 o 
  -1  -2   4      187.74      225.05     22.22 o 
   0  -2   4     1627.75     1581.11     27.41 o 
   1  -2   4     2641.72     2621.45     52.58 o 
   2  -2   4      181.41      186.94      9.34 o 
   3  -2   4       83.05       90.32      5.44 o 
   4  -2   4        1.70        1.33      4.42 o 
   5  -2   4      127.75      129.23     11.59 o 
   6  -2   4       33.30       33.75      7.13 o 
   7  -2   4      325.86      318.42     24.45 o 
   8  -2   4       97.07      101.29     12.73 o 
  -8  -1   4      200.72      214.55     26.63 o 
  -7  -1   4      551.97      584.95     39.79 o 
  -6  -1   4      525.08      512.86     46.15 o 
  -5  -1   4      728.86      653.78    100.30 o 
  -4  -1   4     1131.99     1141.47     38.39 o 
  -3  -1   4      719.30      757.20     44.68 o 
  -2  -1   4     1331.90     1528.85     37.11 o 
  -1  -1   4      110.25      130.74      7.33 o 
   0  -1   4       70.38       53.98      5.18 o 
   1  -1   4      176.39      217.05     19.82 o 
   2  -1   4       95.90      136.57      7.46 o 
   3  -1   4      918.37     1005.44     23.10 o 
   4  -1   4     2079.39     2113.95    158.38 o 
   5  -1   4      118.13      120.96     10.97 o 
   6  -1   4       13.49        8.99      5.05 o 
   7  -1   4      173.50      165.45     14.56 o 
   8  -1   4       96.90      111.61     12.91 o 
   9  -1   4      127.06      132.78     15.73 o 
  -8   0   4      148.43      133.15     21.37 o 
  -7   0   4      197.60      164.32     21.98 o 
  -6   0   4       29.47       28.83      7.00 o 
  -5   0   4       18.59       27.85      6.94 o 
  -4   0   4      449.39      464.09     19.26 o 
  -3   0   4     3006.81     3323.46     68.05 o 
  -1   0   4      394.41      482.31     29.81 o 
   0   0   4      595.72      590.58     21.30 o 
   1   0   4     1697.73     1764.01     35.54 o 
   2   0   4     3276.54     3530.74    180.34 o 
   3   0   4     1238.87     1201.98     98.02 o 
   4   0   4     1902.78     1771.72     61.77 o 
   5   0   4     1503.36     1477.89    189.15 o 
   6   0   4      699.42      664.11     62.45 o 
   7   0   4      369.15      383.82     49.53 o 
   8   0   4      129.63      123.31     16.70 o 
   9   0   4       18.62       19.11      7.64 o 
  -8   1   4        3.14       10.89     10.02 o 
  -7   1   4       69.76       73.87     15.40 o 
  -6   1   4      189.40      186.52     22.05 o 
  -5   1   4      457.41      438.28     20.36 o 
  -4   1   4        7.24       12.31      4.85 o 
  -3   1   4     2351.02     2633.54     59.39 o 
  -2   1   4     1833.67     2031.61     48.68 o 
  -1   1   4      804.35      847.54     29.05 o 
   0   1   4       21.58       42.14      4.20 o 
   1   1   4        7.22        4.45      2.71 o 
   2   1   4     1594.17     1890.34     30.11 o 
   3   1   4      103.50      107.80      6.75 o 
   4   1   4     2470.35     2724.91    192.65 o 
   5   1   4      332.41      327.73     26.38 o 
   6   1   4      955.78      944.06     96.19 o 
   7   1   4       32.93       31.62      8.17 o 
   8   1   4      391.07      386.60     52.43 o 
   9   1   4      305.63      292.40     35.31 o 
  -8   2   4      277.10      321.15     33.63 o 
  -7   2   4      124.72      116.35     19.22 o 
  -6   2   4      278.24      279.69     27.08 o 
  -5   2   4      127.10      125.31     13.58 o 
  -4   2   4      532.74      485.84     66.46 o 
  -3   2   4        3.40        0.00      6.20 o 
  -2   2   4      107.72       95.25     11.57 o 
  -1   2   4      342.39      407.87      9.26 o 
   0   2   4       55.32       83.08      5.80 o 
   1   2   4       21.26       19.43      3.97 o 
   2   2   4      723.81      872.09     18.91 o 
   3   2   4        3.48        5.41      5.86 o 
   4   2   4       51.02       67.02     11.31 o 
   5   2   4      576.76      544.67     43.16 o 
   6   2   4      142.78      142.28     12.50 o 
   7   2   4        2.28        0.00      4.48 o 
   8   2   4        0.31        1.91      5.43 o 
   9   2   4        0.00        0.00      5.29 o 
  -7   3   4      138.85      150.47     21.98 o 
  -6   3   4      662.62      671.30     42.44 o 
  -5   3   4      720.42      778.23     61.90 o 
  -4   3   4     1415.94     1561.05     48.80 o 
  -3   3   4     5671.04     6738.04    100.05 o 
  -2   3   4     6866.09     7152.56    455.84 o 
  -1   3   4    12216.81    12688.35   1088.49 o 
   0   3   4     7337.83     7364.14    179.52 o 
   1   3   4     3671.69     3846.72     61.26 o 
   2   3   4     6685.80     6827.72     88.02 o 
   3   3   4      893.64      928.48     33.82 o 
   4   3   4      202.06      157.05     15.96 o 
   5   3   4      143.31      137.42     11.75 o 
   6   3   4        9.21       12.06      5.33 o 
   7   3   4        7.83        8.78      6.22 o 
   8   3   4        1.95        5.24      5.09 o 
   9   3   4        1.07        3.58      5.23 o 
  -7   4   4       89.77       60.94     15.13 o 
  -6   4   4       57.80       47.32     12.26 o 
  -5   4   4       58.31       63.81     13.13 o 
  -4   4   4       84.07       96.87     14.15 o 
  -3   4   4      501.03      548.59     28.56 o 
  -2   4   4      980.14     1111.63     46.56 o 
  -1   4   4      147.09      175.99      9.31 o 
   0   4   4     4984.14     5104.30    162.33 o 
   1   4   4     1375.93     1457.30     37.07 o 
   2   4   4     1705.11     1843.12     45.62 o 
   3   4   4     1230.10     1267.82     41.08 o 
   4   4   4     2888.95     2961.57     68.50 o 
   5   4   4      965.67      913.20     40.66 o 
   6   4   4      603.30      513.13     48.40 o 
   7   4   4      214.88      204.56     29.92 o 
   8   4   4      491.39      450.44     34.04 o 
   9   4   4        3.67        4.77      6.30 o 
  -7   5   4      108.95      101.87     20.01 o 
  -6   5   4       74.68       77.92     15.92 o 
  -5   5   4       30.10       25.00      9.27 o 
  -4   5   4     1428.49     1695.41     53.52 o 
  -3   5   4      243.83      273.18     21.60 o 
  -2   5   4       85.99       89.07     12.16 o 
  -1   5   4     1350.11     1358.71     27.26 o 
   0   5   4      641.58      675.46     25.91 o 
   1   5   4      399.75      423.31     22.13 o 
   2   5   4      265.79      234.26     17.82 o 
   3   5   4       43.42       46.26     10.25 o 
   4   5   4       61.78       56.02     11.61 o 
   5   5   4      235.35      226.39     21.60 o 
   6   5   4      475.24      458.49     32.15 o 
   7   5   4        1.96       10.18      9.12 o 
   8   5   4       36.39       26.40     11.50 o 
   9   5   4       48.92       51.99     10.21 o 
  -6   6   4     1001.36      869.55     51.75 o 
  -5   6   4      535.82      495.75     36.28 o 
  -4   6   4      204.00      196.58     19.40 o 
  -3   6   4      949.61     1049.34     42.48 o 
  -2   6   4      796.12      735.59     32.08 o 
  -1   6   4      908.19      921.30     32.49 o 
   0   6   4      235.91      202.22     16.49 o 
   1   6   4      495.83      525.94     26.48 o 
   2   6   4      598.67      640.13     30.75 o 
   3   6   4        4.89        1.29      7.04 o 
   4   6   4       78.68       72.29     13.01 o 
   5   6   4        2.29        4.12      7.57 o 
   6   6   4     1021.94     1043.17     49.36 o 
   7   6   4        9.41       15.02      9.83 o 
   8   6   4        0.95        0.68      8.78 o 
   9   6   4        4.96        0.00      9.31 o 
  -6   7   4        0.35        8.96      9.15 o 
  -5   7   4       18.19       20.12      8.78 o 
  -4   7   4       11.38       13.47      8.32 o 
  -3   7   4        1.06        0.00      5.56 o 
  -2   7   4       34.93       42.84      7.15 o 
  -1   7   4      283.22      258.24     19.75 o 
   0   7   4     1678.43     1603.23     48.34 o 
   1   7   4     1121.89     1147.01     42.29 o 
   2   7   4     2228.01     2401.33     63.74 o 
   3   7   4      936.63      845.57     39.42 o 
   4   7   4     1440.70     1518.12     55.42 o 
   5   7   4      514.22      488.38     33.36 o 
   6   7   4     1755.02     1867.07     68.39 o 
   7   7   4      519.40      575.19     40.21 o 
   8   7   4      416.98      431.60     37.37 o 
  -5   8   4      266.76      254.53     27.46 o 
  -3   8   4      349.02      373.19     27.99 o 
  -2   8   4      455.03      450.75     20.53 o 
  -1   8   4      622.65      685.72     34.12 o 
   0   8   4      118.64      115.82     15.70 o 
   1   8   4      163.05      163.11     18.50 o 
   2   8   4       35.86       40.85     10.21 o 
   3   8   4       19.50       20.92      9.12 o 
   4   8   4      122.69      113.89     16.95 o 
   5   8   4       74.06       64.83     14.34 o 
   6   8   4      343.35      361.85     31.77 o 
   7   8   4      418.19      442.98     36.50 o 
   8   8   4      450.23      485.54     40.51 o 
  -5   9   4       86.67       69.87     16.23 o 
  -4   9   4      199.60      202.75     23.83 o 
  -3   9   4      202.18      217.99     22.73 o 
  -2   9   4       13.92        8.32      7.60 o 
  -1   9   4       98.72      103.23     14.83 o 
   0   9   4        2.25        3.06      6.77 o 
   1   9   4        0.01        0.00      5.83 o 
   2   9   4       47.00       50.42     11.95 o 
   3   9   4       47.93       52.01     12.79 o 
   4   9   4       86.47       66.99     14.53 o 
   5   9   4        8.62        0.79      8.40 o 
   6   9   4        0.91        0.00      7.15 o 
   7   9   4        9.37       11.31     10.59 o 
  -4  10   4      173.62      166.51     22.32 o 
  -3  10   4      544.71      602.84     39.15 o 
  -1  10   4      151.61      193.75     21.52 o 
   0  10   4      769.13      809.22     42.86 o 
   1  10   4     1090.06     1171.71     52.35 o 
   2  10   4      604.64      620.99     39.00 o 
   3  10   4      156.82      165.68     21.64 o 
   4  10   4      190.99      219.66     25.23 o 
   5  10   4      171.23      173.58     23.26 o 
   6  10   4       35.11       40.13     13.13 o 
   7  10   4       13.59       21.49     11.39 o 
  -1  11   4        1.16        2.95      8.17 o 
   0  11   4       59.61       71.00     15.32 o 
   1  11   4       30.65       46.49     12.97 o 
   2  11   4       18.61       15.62      9.49 o 
   3  11   4       18.98       22.51     10.14 o 
   4  11   4       86.88       86.66     17.10 o 
   5  11   4        6.04       14.79     10.14 o 
   6  11   4      132.95      137.61     22.81 o 
  -1  12   4        0.42        0.00      8.32 o 
   0  12   4       55.22       42.67     13.39 o 
   1  12   4      197.38      213.23     25.80 o 
   2  12   4      128.42      130.54     20.58 o 
   3  12   4      215.33      210.24     26.36 o 
   4  12   4       52.91       51.78     15.05 o 
   5  12   4        4.07        0.00      8.81 o 
   1  13   4       69.50      106.90     19.93 o 
   2  13   4      154.21      176.88     25.91 o 
  -3 -10   5        4.10        8.40      6.24 o 
  -2 -10   5        0.10        2.62      5.72 o 
  -1 -10   5       61.18       82.65     12.37 o 
   0 -10   5       47.83       55.57     10.29 o 
   1 -10   5      211.01      217.26     18.43 o 
   2 -10   5       50.99       56.06     16.38 o 
   3 -10   5       14.60       23.49     10.82 o 
  -4  -9   5       79.23       78.72     19.59 o 
  -3  -9   5       79.28       98.20     12.82 o 
  -2  -9   5      601.22      674.03     91.33 o 
  -1  -9   5      818.20      837.71     34.30 o 
   0  -9   5      299.04      322.77     21.21 o 
   1  -9   5      391.24      381.51     23.00 o 
   2  -9   5      125.37      132.01     20.65 o 
   3  -9   5      182.11      168.89     23.87 o 
   4  -9   5       38.65       43.88     13.05 o 
  -5  -8   5        4.11       11.95     11.61 o 
  -4  -8   5       54.19       49.93     14.11 o 
  -3  -8   5       25.00       20.58      7.44 o 
  -2  -8   5      292.37      268.95     19.01 o 
  -1  -8   5      415.10      372.64     44.94 o 
   0  -8   5      378.73      357.70     26.82 o 
   1  -8   5       12.56        9.14      5.35 o 
   2  -8   5      485.80      505.13     37.33 o 
   3  -8   5      690.65      731.48     46.30 o 
   4  -8   5      652.85      691.77     46.41 o 
   5  -8   5      158.45      188.07     25.34 o 
  -6  -7   5       22.77       28.75     14.03 o 
  -5  -7   5        5.63       19.14     12.41 o 
  -4  -7   5        3.35        7.34      8.06 o 
  -3  -7   5        7.67        8.96      5.88 o 
  -2  -7   5       53.57       48.32      8.84 o 
  -1  -7   5       14.57       15.86      6.23 o 
   0  -7   5      427.12      435.02     56.06 o 
   1  -7   5      381.19      360.27     19.75 o 
   2  -7   5      294.84      259.32     16.66 o 
   3  -7   5        8.76        3.74      7.41 o 
   4  -7   5       88.83       86.96     17.21 o 
   5  -7   5      111.53      108.56     18.69 o 
   6  -7   5       10.81        8.44      8.55 o 
  -6  -6   5      420.12      459.70     38.36 o 
  -5  -6   5      398.99      412.34     34.50 o 
  -4  -6   5      614.39      560.13     38.70 o 
  -3  -6   5      571.65      613.33     72.30 o 
  -2  -6   5      556.21      617.91     25.20 o 
  -1  -6   5      308.46      306.59     17.58 o 
   0  -6   5      278.30      266.10     16.28 o 
   1  -6   5      350.55      349.56     18.46 o 
   2  -6   5       17.40       23.59      6.26 o 
   3  -6   5      153.66      163.52     20.24 o 
   4  -6   5        0.31        0.00      7.11 o 
   5  -6   5      179.95      164.13     22.13 o 
   6  -6   5       86.47       92.11     17.82 o 
   7  -6   5       48.52       48.57     13.88 o 
  -7  -5   5       21.57       26.14     14.30 o 
  -6  -5   5       84.35       80.80     16.87 o 
  -5  -5   5      119.00      100.43     17.48 o 
  -4  -5   5      400.50      392.56     31.24 o 
  -3  -5   5      150.50      168.83     41.38 o 
  -2  -5   5      170.31      179.33     19.71 o 
  -1  -5   5      626.64      632.36     56.23 o 
   0  -5   5     1850.18     1765.99     38.80 o 
   1  -5   5      281.37      249.05     14.83 o 
   2  -5   5     2698.59     2640.47    168.14 o 
   3  -5   5      192.35      200.14     21.18 o 
   4  -5   5      184.33      193.33     21.86 o 
   5  -5   5      196.15      182.81     22.24 o 
   6  -5   5      371.38      370.24     32.49 o 
   7  -5   5      264.45      222.27     26.82 o 
  -7  -4   5      151.55      174.23     23.91 o 
  -6  -4   5       56.69       64.30     14.37 o 
  -5  -4   5      349.59      343.20     29.81 o 
  -4  -4   5      272.11      259.83     24.59 o 
  -3  -4   5     1280.05     1236.99    101.81 o 
  -2  -4   5      109.41       57.72     11.73 o 
  -1  -4   5      490.70      452.12     18.66 o 
   0  -4   5        0.55        3.80      4.47 o 
   1  -4   5     1018.58      966.13     76.86 o 
   2  -4   5       25.83       31.88      6.23 o 
   3  -4   5      814.93      803.60     23.68 o 
   4  -4   5      854.62      816.60     52.05 o 
   5  -4   5      105.80      105.10     11.19 o 
   6  -4   5      604.02      555.38     25.77 o 
   7  -4   5      381.65      364.24     35.50 o 
   8  -4   5      527.63      493.90     28.10 o 
  -7  -3   5       65.94       85.22     17.36 o 
  -6  -3   5      152.68      169.12     21.64 o 
  -5  -3   5      834.93      785.73     42.78 o 
  -4  -3   5      975.95      868.49     42.59 o 
  -3  -3   5       38.33       37.40      6.18 o 
  -2  -3   5       40.84       33.87      5.38 o 
  -1  -3   5       13.82       17.40      4.85 o 
   0  -3   5      261.79      262.93     13.35 o 
   1  -3   5        9.33       12.16      4.29 o 
   2  -3   5      382.35      399.82     43.29 o 
   3  -3   5       12.67       14.14      3.86 o 
   4  -3   5       15.29       19.62      6.12 o 
   5  -3   5      102.17       86.54     10.78 o 
   6  -3   5       22.33       18.68      6.63 o 
   7  -3   5        0.56        4.00      5.17 o 
   8  -3   5        4.79       11.46      6.18 o 
  -7  -2   5       14.66       24.13     10.52 o 
  -6  -2   5      222.84      219.52     18.59 o 
  -5  -2   5       87.00       79.35      9.72 o 
  -4  -2   5     1024.21     1016.62     70.49 o 
  -3  -2   5      780.35      821.84     80.55 o 
  -2  -2   5      710.68      633.10     78.34 o 
  -1  -2   5     3006.90     2659.30    116.16 o 
   0  -2   5     4480.31     4333.84     50.48 o 
   1  -2   5     2388.91     2162.86     55.11 o 
   2  -2   5     4389.17     4170.32    246.57 o 
   3  -2   5     1433.20     1319.69    109.28 o 
   4  -2   5     1898.69     1834.06    113.02 o 
   5  -2   5       45.40       50.30      8.20 o 
   6  -2   5       18.67       22.23      6.38 o 
   7  -2   5       96.81       93.50     11.56 o 
   8  -2   5        0.40        2.40      5.51 o 
  -7  -1   5       87.15       98.42     17.89 o 
  -6  -1   5        8.91       12.56      5.72 o 
  -5  -1   5        1.87        5.57      4.77 o 
  -4  -1   5       19.68       23.90      5.75 o 
  -3  -1   5      277.89      288.31     14.91 o 
  -2  -1   5       37.64       48.74      5.21 o 
  -1  -1   5      251.25      231.89     12.09 o 
   0  -1   5     3183.11     3235.55    124.73 o 
   1  -1   5      420.27      574.86     18.88 o 
   2  -1   5     3603.07     3854.09     44.73 o 
   3  -1   5     1257.11     1267.43     47.00 o 
   4  -1   5     1281.52     1254.64    108.01 o 
   5  -1   5      761.18      718.78     25.73 o 
   6  -1   5      933.45      887.57     70.74 o 
   7  -1   5      688.40      724.95     51.08 o 
   8  -1   5      380.12      385.13     36.39 o 
   9  -1   5      130.81      158.10     22.79 o 
  -7   0   5       89.89       90.82     17.02 o 
  -6   0   5      210.23      205.96     15.76 o 
  -5   0   5      371.92      365.46     19.45 o 
  -4   0   5      520.75      521.24     21.62 o 
  -3   0   5       85.23       84.81     13.09 o 
  -2   0   5       27.51       25.46      3.27 o 
  -1   0   5       77.61       67.99      5.69 o 
   0   0   5      442.86      546.95     15.09 o 
   1   0   5      563.80      500.21     15.11 o 
   2   0   5     6240.52     6895.23    242.88 o 
   3   0   5     2271.42     2604.25     73.89 o 
   4   0   5      721.68      711.79     69.43 o 
   5   0   5      589.16      540.17     31.36 o 
   6   0   5      169.72      144.94     39.17 o 
   7   0   5      156.07      154.37     22.87 o 
   8   0   5       17.41       18.33      6.70 o 
   9   0   5        4.27        4.80      7.15 o 
  -7   1   5      428.84      408.15     35.33 o 
  -6   1   5      469.41      460.91     34.72 o 
  -5   1   5     1029.21     1077.66     34.21 o 
  -4   1   5     2414.64     2524.07     66.57 o 
  -3   1   5      668.35      602.88     30.71 o 
  -2   1   5     2494.66     2554.83     59.92 o 
  -1   1   5     1237.50     1208.89     17.63 o 
   0   1   5     3479.09     3847.07    119.95 o 
   1   1   5      181.03      245.33     10.45 o 
   2   1   5        1.79        4.31      4.41 o 
   3   1   5      865.40      982.81     21.12 o 
   4   1   5      151.59      164.48     10.01 o 
   5   1   5      600.65      561.96     69.07 o 
   6   1   5      300.14      275.03     31.96 o 
   7   1   5        1.80        0.00      4.21 o 
   8   1   5       12.92       13.52      6.24 o 
   9   1   5      152.84      150.20     29.07 o 
  -7   2   5       11.31       16.91      9.23 o 
  -6   2   5      182.90      187.28     22.88 o 
  -5   2   5       18.36       18.10      5.62 o 
  -4   2   5      171.68      166.89     17.93 o 
  -3   2   5       15.03       21.18      8.59 o 
  -2   2   5      478.38      494.73     26.44 o 
  -1   2   5     6985.76     8491.73    190.40 o 
   0   2   5     2235.55     2422.33     46.66 o 
   1   2   5      132.59      109.44      7.54 o 
   2   2   5     1319.25     1399.54     26.15 o 
   3   2   5     2681.28     2768.20    132.13 o 
   4   2   5     5171.83     5665.80     56.88 o 
   5   2   5      548.92      526.73     30.98 o 
   6   2   5     1683.36     1531.68    287.50 o 
   7   2   5      932.62      853.28     96.08 o 
   8   2   5      316.75      307.36     33.34 o 
   9   2   5      130.93      115.53     14.40 o 
  -7   3   5        1.77        3.97      7.87 o 
  -6   3   5       22.17       12.03      8.74 o 
  -5   3   5      400.26      394.92     20.60 o 
  -4   3   5      178.32      178.58     18.80 o 
  -3   3   5      182.91      194.46     18.57 o 
  -2   3   5      156.20      168.14     16.27 o 
  -1   3   5     1849.36     2306.51     28.49 o 
   0   3   5      142.24      157.09      8.73 o 
   1   3   5        9.17        8.29      4.24 o 
   2   3   5      545.10      613.05     20.69 o 
   3   3   5        4.10        8.17      6.70 o 
   4   3   5      171.84      151.80     16.42 o 
   5   3   5      168.00      139.35     16.79 o 
   6   3   5      443.30      399.71     29.58 o 
   7   3   5      226.10      206.22     32.49 o 
   8   3   5      222.29      198.59     39.59 o 
   9   3   5        1.72        2.86      6.19 o 
  -7   4   5      364.93      327.46     33.55 o 
  -6   4   5      321.81      285.51     29.16 o 
  -5   4   5      264.15      301.98     24.70 o 
  -4   4   5     1015.64      962.72     41.61 o 
  -3   4   5      791.16      891.45     38.73 o 
  -2   4   5      742.31      794.69     34.99 o 
  -1   4   5      325.54      338.30     14.79 o 
   0   4   5     2909.97     3129.69     40.33 o 
   1   4   5        6.21        5.35      4.09 o 
   2   4   5      118.58      162.96     14.83 o 
   3   4   5      128.74      138.67     15.17 o 
   4   4   5      819.85      962.11     40.02 o 
   5   4   5        8.88        7.34      7.64 o 
   6   4   5       63.35       55.72     13.13 o 
   7   4   5       47.90       37.07     12.10 o 
   8   4   5       38.09       42.82     13.69 o 
   9   4   5        2.82        0.00      5.49 o 
  -6   5   5        4.13        4.99      7.57 o 
  -5   5   5      120.24      114.76     17.85 o 
  -4   5   5      674.55      781.23     38.39 o 
  -3   5   5      680.20      759.89     37.07 o 
  -2   5   5     1221.43     1285.90     46.15 o 
  -1   5   5     3922.35     4261.94    117.49 o 
   0   5   5     6688.89     6780.45     66.72 o 
   1   5   5     5736.11     5891.10     85.68 o 
   2   5   5     1624.41     1750.53     48.19 o 
   3   5   5     2415.86     2613.04     63.66 o 
   4   5   5     2014.94     2121.22     61.32 o 
   5   5   5      547.25      546.14     33.36 o 
   6   5   5        1.94        5.90      8.59 o 
   7   5   5      111.57      103.72     17.89 o 
   8   5   5       77.06       89.38     18.04 o 
   9   5   5        5.17        0.00      7.41 o 
  -6   6   5      115.34      126.95     21.07 o 
  -5   6   5      288.15      286.12     28.52 o 
  -4   6   5       66.59       77.73     13.09 o 
  -3   6   5      263.59      319.71     25.00 o 
  -2   6   5      293.80      312.90     24.21 o 
  -1   6   5       57.72       49.52      7.19 o 
   0   6   5       11.17       26.78      8.02 o 
   1   6   5      174.83      168.78     15.81 o 
   2   6   5       35.44       37.49      9.49 o 
   3   6   5      175.07      194.99     18.95 o 
   4   6   5      432.30      464.43     30.03 o 
   5   6   5      178.19      209.41     22.01 o 
   6   6   5     1034.27     1041.09     50.23 o 
   7   6   5      264.03      296.75     29.01 o 
   8   6   5      421.40      430.43     36.58 o 
  -6   7   5      178.76      141.13     23.15 o 
  -5   7   5      107.46      101.60     18.01 o 
  -4   7   5      254.09      267.70     24.25 o 
  -3   7   5       71.62       66.95     13.20 o 
  -2   7   5      855.86      930.26     42.67 o 
  -1   7   5      394.05      403.17     20.39 o 
   0   7   5      125.75      124.56     14.64 o 
   1   7   5      450.08      488.22     27.73 o 
   2   7   5     1257.53     1278.04     46.56 o 
   3   7   5      504.88      492.95     30.49 o 
   4   7   5        3.52        0.49      6.35 o 
   5   7   5       47.66       47.09     12.60 o 
   6   7   5       92.93       82.16     16.27 o 
   7   7   5        7.61        8.02      9.83 o 
   8   7   5      130.65      119.95     21.22 o 
  -5   8   5      235.30      195.79     25.31 o 
  -3   8   5      767.04      867.55     44.14 o 
  -2   8   5       24.55       21.86      9.23 o 
  -1   8   5      908.25      943.27     39.19 o 
   0   8   5      487.46      499.46     29.43 o 
   1   8   5      704.03      668.73     34.76 o 
   2   8   5      333.39      346.26     26.29 o 
   3   8   5      197.79      191.25     20.65 o 
   4   8   5      482.36      474.23     33.10 o 
   5   8   5       74.76       75.31     15.36 o 
   6   8   5        1.26        0.11      7.41 o 
   7   8   5       22.61       22.51     10.86 o 
   8   8   5      241.45      209.71     27.54 o 
  -3   9   5        1.59        2.65      7.00 o 
  -2   9   5        4.30       12.18      8.55 o 
  -1   9   5       43.14       31.09      9.83 o 
   0   9   5       51.70       54.24     11.88 o 
   1   9   5      201.76      207.52     21.14 o 
   2   9   5      661.38      678.53     38.32 o 
   3   9   5      439.17      462.01     33.02 o 
   4   9   5      521.99      477.44     34.95 o 
   5   9   5      509.23      540.84     38.47 o 
   6   9   5      154.79      142.98     21.49 o 
   7   9   5       79.46       80.68     17.44 o 
  -3  10   5      132.89      122.78     18.88 o 
  -2  10   5       30.73       39.60     11.35 o 
  -1  10   5      119.27      118.25     16.91 o 
   0  10   5      358.89      309.68     26.59 o 
   1  10   5       89.00       77.20     14.56 o 
   2  10   5      210.93      209.97     23.19 o 
   3  10   5       38.06       38.09     12.48 o 
   4  10   5        5.95       13.58      8.78 o 
   5  10   5        5.88       12.71      8.74 o 
   6  10   5        2.09        1.63      7.57 o 
   7  10   5        0.50        5.18      8.96 o 
  -2  11   5      283.72      301.32     29.62 o 
   0  11   5        4.53        6.54      9.15 o 
   1  11   5      248.34      265.16     27.05 o 
   2  11   5        1.39        0.00      7.15 o 
   3  11   5        5.75       13.47      9.08 o 
   4  11   5        6.85       11.01      8.62 o 
   5  11   5        4.69       23.45     10.55 o 
   6  11   5       40.53       38.13     13.05 o 
   0  12   5      289.43      309.87     30.07 o 
   1  12   5      158.36      158.83     22.24 o 
   2  12   5      422.61      434.25     36.39 o 
   3  12   5      354.20      365.36     34.27 o 
   4  12   5      231.35      252.60     29.77 o 
   5  12   5       73.58       95.93     20.20 o 
  -1 -10   6      115.71      145.18     22.54 o 
   0 -10   6      358.43      374.06     25.06 o 
   1 -10   6      141.62      172.64     26.78 o 
  -3  -9   6        5.77        8.74      8.02 o 
  -2  -9   6       49.30       77.65     11.87 o 
  -1  -9   6      106.05      120.48     14.94 o 
   0  -9   6       33.50       45.37      9.04 o 
   1  -9   6       75.15       74.21     11.03 o 
   2  -9   6        0.64        0.00      7.83 o 
   3  -9   6        1.16        3.63     10.97 o 
  -4  -8   6      181.16      195.37     27.35 o 
  -3  -8   6        1.11        0.00      7.60 o 
  -2  -8   6       19.12       24.00      7.78 o 
  -1  -8   6       49.93       50.65      9.00 o 
   0  -8   6       82.08       74.39     10.57 o 
   1  -8   6       17.12       26.39      7.14 o 
   2  -8   6       12.44       25.95     10.48 o 
   3  -8   6        7.23       22.66     11.23 o 
   4  -8   6       64.18       77.24     16.79 o 
   5  -8   6       29.86       44.79     14.07 o 
  -5  -7   6       72.27       88.36     19.29 o 
  -4  -7   6      139.77      164.66     23.26 o 
  -3  -7   6       84.10       79.85     16.30 o 
  -2  -7   6      309.40      336.43     31.85 o 
  -1  -7   6      688.61      710.33     45.52 o 
   0  -7   6     1324.93     1321.60     48.78 o 
   1  -7   6     1850.93     1891.33     46.76 o 
   2  -7   6      402.97      456.15     34.84 o 
   3  -7   6      943.86      929.17     50.84 o 
   4  -7   6      394.43      357.31     32.91 o 
   5  -7   6      135.35      134.09     21.67 o 
   6  -7   6      154.59      131.14     21.90 o 
  -6  -6   6       47.87       63.25     18.99 o 
  -5  -6   6       35.25       58.44     16.49 o 
  -4  -6   6        1.38        7.94      8.70 o 
  -3  -6   6       41.92       38.24     12.22 o 
  -2  -6   6        4.28        5.60      7.87 o 
  -1  -6   6      178.73      169.92     14.05 o 
   0  -6   6      233.41      219.82     21.67 o 
   1  -6   6       37.57       35.66      7.32 o 
   2  -6   6      293.17      288.38     17.38 o 
   3  -6   6        8.34       14.00      8.21 o 
   4  -6   6      582.51      599.32     40.59 o 
   5  -6   6      285.81      270.42     28.71 o 
   6  -6   6      380.46      402.36     36.31 o 
  -6  -5   6      126.15      151.91     23.60 o 
  -5  -5   6        1.47        2.23      8.44 o 
  -4  -5   6       18.93       22.20      9.80 o 
  -3  -5   6        0.11        0.00      6.47 o 
  -2  -5   6      114.89       97.51     10.65 o 
  -1  -5   6       22.66       24.58      6.72 o 
   0  -5   6       69.73       94.35     12.18 o 
   1  -5   6     1120.88     1086.90     31.56 o 
   2  -5   6     1126.12     1075.65     35.92 o 
   3  -5   6       98.17       98.69     16.11 o 
   4  -5   6      129.67      109.47     17.40 o 
   5  -5   6       47.88       46.79     12.75 o 
   6  -5   6      200.90      203.32     25.42 o 
   7  -5   6        9.50       12.37      8.74 o 
  -6  -4   6       71.25       83.41     16.98 o 
  -5  -4   6     1528.89     1466.30     63.28 o 
  -4  -4   6      845.88      820.91     45.24 o 
  -3  -4   6      459.00      434.89     31.74 o 
  -2  -4   6     1039.83      964.47     73.21 o 
  -1  -4   6      617.06      528.17     26.91 o 
   0  -4   6      804.96      793.10     25.68 o 
   1  -4   6       80.64       87.85      9.43 o 
   2  -4   6      169.98      179.66     21.33 o 
   3  -4   6     1345.98     1245.28     50.50 o 
   4  -4   6       34.75       41.27     11.08 o 
   5  -4   6      114.85      112.95     17.85 o 
   6  -4   6        2.59       10.59      8.44 o 
   7  -4   6        2.81        8.21      8.78 o 
  -7  -3   6       24.23       26.02     12.82 o 
  -6  -3   6        5.94        8.78      8.78 o 
  -5  -3   6      296.05      270.99     26.78 o 
  -4  -3   6      104.18      114.31     17.29 o 
  -3  -3   6        0.79        0.57      5.71 o 
  -2  -3   6      284.70      235.04     13.42 o 
  -1  -3   6      133.47      107.85      9.51 o 
   0  -3   6      115.86      112.04      9.90 o 
   1  -3   6      797.05      715.68     22.83 o 
   2  -3   6      843.61      754.52     43.03 o 
   3  -3   6      875.78      879.73     40.44 o 
   4  -3   6     2486.74     2607.18     74.14 o 
   5  -3   6       35.73       36.35      7.49 o 
   6  -3   6      141.53      132.00     13.13 o 
   7  -3   6      288.54      316.35     21.07 o 
   8  -3   6      320.88      307.53     22.48 o 
  -6  -2   6        7.64        6.05      7.60 o 
  -5  -2   6      196.10      199.59     22.87 o 
  -4  -2   6       51.40       47.87      7.72 o 
  -3  -2   6      372.13      422.96     52.39 o 
  -2  -2   6     1184.00     1090.53     44.37 o 
  -1  -2   6      569.42      487.41     17.52 o 
   0  -2   6       48.02       42.08      6.25 o 
   1  -2   6      539.56      537.43     36.75 o 
   2  -2   6      438.33      396.21     16.02 o 
   3  -2   6      261.39      254.17     12.66 o 
   4  -2   6        3.57        9.57      7.38 o 
   5  -2   6       90.86       75.59      9.49 o 
   6  -2   6      227.14      210.88     16.02 o 
   7  -2   6      103.74      100.41     12.31 o 
   8  -2   6      155.55      154.65     15.90 o 
  -7  -1   6      265.59      324.93     31.21 o 
  -6  -1   6      148.73      163.09     14.83 o 
  -5  -1   6      596.03      638.94     63.08 o 
  -4  -1   6     1508.27     1507.30    102.19 o 
  -3  -1   6     3497.72     3682.50     84.58 o 
  -2  -1   6     1350.77     1337.84     47.96 o 
  -1  -1   6     1048.77      957.25     22.30 o 
   0  -1   6      646.56      618.54     18.62 o 
   1  -1   6      305.81      362.87     14.75 o 
   2  -1   6      347.10      420.40     15.86 o 
   3  -1   6        5.01        9.13      3.91 o 
   4  -1   6       18.63        6.73      7.49 o 
   5  -1   6      202.37      180.30     17.27 o 
   6  -1   6      382.82      391.80     32.55 o 
   7  -1   6       16.47       15.12      6.23 o 
   8  -1   6       41.85       33.59      8.26 o 
  -7   0   6        0.02        9.76      8.59 o 
  -6   0   6       12.31       12.09      6.24 o 
  -5   0   6      123.75      133.77     12.73 o 
  -4   0   6      614.87      629.09     24.89 o 
  -3   0   6      655.86      615.89     33.55 o 
  -2   0   6      629.97      576.70     31.17 o 
  -1   0   6     2137.53     1999.57    160.74 o 
   0   0   6     2284.01     2291.45     34.12 o 
   1   0   6     2009.62     2208.29     34.82 o 
   2   0   6     3715.83     4270.96     55.51 o 
   3   0   6     2339.56     2699.43     38.92 o 
   4   0   6     3006.30     2977.69     72.25 o 
   5   0   6      784.65      793.94     39.72 o 
   6   0   6      118.51      112.68     16.76 o 
   7   0   6       86.14       87.17     11.34 o 
   8   0   6       24.67       25.91      7.37 o 
   9   0   6        5.00        9.83      7.55 o 
  -7   1   6        8.82       13.62      9.87 o 
  -6   1   6        3.45        9.92      5.89 o 
  -5   1   6       49.14       39.83     11.01 o 
  -4   1   6        4.93       10.93      6.85 o 
  -3   1   6       44.54       38.89     10.63 o 
  -2   1   6      507.68      482.06     28.18 o 
  -1   1   6      542.97      520.52     13.13 o 
   0   1   6      289.02      302.54     11.97 o 
   1   1   6      122.88      138.52      8.85 o 
   2   1   6       78.77       91.78      7.64 o 
   3   1   6      102.40      101.39      7.86 o 
   4   1   6      973.80     1112.33     24.25 o 
   5   1   6      522.76      486.90     30.90 o 
   6   1   6      176.57      168.87     23.96 o 
   7   1   6      558.05      563.76     79.36 o 
   8   1   6      517.98      501.41     89.93 o 
   9   1   6      169.11      164.68     27.86 o 
  -7   2   6      443.05      424.79     37.52 o 
  -6   2   6       15.19       27.88     10.70 o 
  -5   2   6      189.64      195.93     15.46 o 
  -4   2   6      866.59      955.00     43.35 o 
  -3   2   6      609.51      672.14     34.95 o 
  -2   2   6      311.62      371.27     24.97 o 
  -1   2   6       68.81       79.87      5.72 o 
   0   2   6      223.34      246.84     10.73 o 
   1   2   6      597.98      708.84     19.20 o 
   2   2   6      225.97      232.53     11.78 o 
   3   2   6      155.95      179.31     15.68 o 
   4   2   6     1576.19     1811.87     82.39 o 
   5   2   6      602.92      578.93     33.59 o 
   6   2   6      166.47      172.98     20.46 o 
   7   2   6       58.40       79.06     15.70 o 
   8   2   6       12.42       16.07      6.64 o 
   9   2   6       62.09       51.01     10.57 o 
  -7   3   6       40.99       54.81     14.75 o 
  -6   3   6      127.54      133.30     20.65 o 
  -5   3   6      360.77      377.71     21.20 o 
  -4   3   6      994.58     1133.35     47.47 o 
  -3   3   6     1605.57     1651.27     54.85 o 
  -2   3   6      651.04      684.13     33.97 o 
  -1   3   6     2183.85     2324.43     59.92 o 
   0   3   6     3069.17     3238.44     82.88 o 
   1   3   6     5222.62     5631.80     58.14 o 
   2   3   6     1107.70     1214.91     40.91 o 
   3   3   6      339.02      340.16     14.94 o 
   4   3   6     2248.83     2493.01     40.83 o 
   5   3   6     1075.70     1141.67     47.25 o 
   6   3   6      142.98      127.74     18.16 o 
   7   3   6       17.33       16.23     10.06 o 
   8   3   6        4.10        0.00      6.17 o 
   9   3   6       74.71       50.99     14.37 o 
  -6   4   6      156.52      140.00     21.37 o 
  -5   4   6      108.90      105.70     14.28 o 
  -4   4   6       90.88       89.50     14.64 o 
  -3   4   6       84.54       75.16     13.16 o 
  -2   4   6      497.05      507.63     30.07 o 
  -1   4   6       12.78       20.99      8.66 o 
   0   4   6      720.11      736.32     46.64 o 
   1   4   6     5102.94     5825.81     73.46 o 
   2   4   6      254.00      288.05     13.99 o 
   3   4   6      246.61      260.47     13.78 o 
   4   4   6     1969.00     2125.23     61.13 o 
   5   4   6     1423.65     1511.77     55.08 o 
   6   4   6      688.47      702.47     40.40 o 
   7   4   6      794.49      820.11     46.56 o 
   8   4   6      727.96      728.38     46.53 o 
   9   4   6      303.38      295.80     31.89 o 
  -6   5   6       46.32       34.04     12.75 o 
  -5   5   6       27.04       23.60      9.91 o 
  -4   5   6       81.72       81.82     13.81 o 
  -3   5   6       83.66       71.42     12.79 o 
  -2   5   6      866.52      901.74     40.81 o 
  -1   5   6      269.50      257.03     21.83 o 
   0   5   6       11.30        8.95      5.06 o 
   1   5   6     2448.48     2633.16     42.53 o 
   2   5   6      981.45      916.72     35.86 o 
   3   5   6        9.07        9.53      8.78 o 
   4   5   6        4.07        5.83      8.21 o 
   5   5   6        7.36        6.77      7.26 o 
   6   5   6       76.88       83.22     15.85 o 
   7   5   6       93.83      102.17     18.08 o 
   8   5   6       89.78       83.97     17.82 o 
   9   5   6       17.36       24.32     12.07 o 
  -6   6   6      388.81      329.35     34.46 o 
  -5   6   6      607.23      513.08     39.26 o 
  -4   6   6      409.07      439.96     31.62 o 
  -3   6   6      810.90      825.86     41.61 o 
  -2   6   6     1131.29     1162.10     47.96 o 
  -1   6   6      316.64      317.70     24.74 o 
   0   6   6      628.85      610.89     21.03 o 
   1   6   6      843.53      872.49     25.84 o 
   2   6   6       48.51       53.37     11.05 o 
   3   6   6       35.94       44.98     11.35 o 
   4   6   6        5.20        1.59      7.15 o 
   5   6   6      103.99      118.32     17.29 o 
   6   6   6        0.14        3.59      8.40 o 
   7   6   6        1.04        4.73      9.00 o 
   8   6   6        0.41        3.78      8.81 o 
  -5   7   6       58.61       53.86     14.30 o 
  -4   7   6        2.15        3.44      6.62 o 
  -3   7   6      177.32      176.46     20.43 o 
  -2   7   6       39.33       36.62     10.82 o 
  -1   7   6      227.93      221.93     21.90 o 
   0   7   6      255.62      243.84     14.69 o 
   1   7   6     3063.20     3006.70     69.11 o 
   2   7   6      593.21      633.70     33.48 o 
   3   7   6     1402.28     1419.92     52.09 o 
   4   7   6      720.99      715.79     39.15 o 
   5   7   6      684.00      703.53     41.23 o 
   6   7   6      266.00      277.38     27.76 o 
   7   7   6      144.65      132.58     21.11 o 
   8   7   6        6.79       19.78     11.01 o 
  -5   8   6      101.46       90.82     19.44 o 
  -4   8   6       86.39      100.92     17.10 o 
  -3   8   6       61.65       79.36     14.87 o 
  -2   8   6      209.73      218.22     23.11 o 
  -1   8   6      142.84      124.11     17.48 o 
   0   8   6      308.65      311.88     23.57 o 
   1   8   6        6.12        3.93      7.38 o 
   2   8   6      139.41      132.47     17.14 o 
   3   8   6      286.50      268.83     24.62 o 
   4   8   6       34.07       32.08     11.99 o 
   5   8   6       25.26       21.67     11.39 o 
   6   8   6       11.49        8.09      8.32 o 
   7   8   6       43.42       42.55     13.24 o 
   8   8   6      384.10      349.51     35.29 o 
  -3   9   6      622.25      666.42     41.99 o 
  -2   9   6      257.26      248.14     25.65 o 
  -1   9   6      248.57      256.88     25.53 o 
   0   9   6      874.31      911.08     41.80 o 
   1   9   6        3.54        4.43      6.70 o 
   2   9   6       14.98       15.74      8.44 o 
   3   9   6       90.09       81.52     15.21 o 
   4   9   6      123.35      153.42     20.65 o 
   5   9   6        4.80        5.64      8.44 o 
   6   9   6       37.28       34.99     12.79 o 
   7   9   6        0.37        9.68      8.78 o 
  -3  10   6      557.39      602.91     41.68 o 
  -2  10   6      746.10      778.81     46.56 o 
  -1  10   6      545.29      535.77     38.32 o 
   0  10   6        4.88       10.06      7.38 o 
   1  10   6     1187.04     1255.57     53.64 o 
   2  10   6      366.70      339.38     29.09 o 
   3  10   6      521.19      550.41     38.17 o 
   4  10   6      304.09      298.07     29.16 o 
   5  10   6      377.83      371.76     33.59 o 
   6  10   6       53.88       49.29     15.02 o 
   7  10   6       28.20       29.50     12.44 o 
  -2  11   6       32.52       45.51     13.13 o 
  -1  11   6       27.53       26.97     11.20 o 
   1  11   6        2.11        4.31      7.53 o 
   2  11   6       26.01       30.30     10.82 o 
   3  11   6      142.56      142.11     21.03 o 
   4  11   6      175.19      199.50     25.12 o 
   5  11   6      188.17      177.52     24.62 o 
   6  11   6       80.56       75.69     18.69 o 
  -1  12   6       80.94       77.70     18.01 o 
   1  12   6        9.80       11.69     10.18 o 
   2  12   6       59.52       57.50     14.56 o 
   3  12   6       33.63       39.72     13.24 o 
   4  12   6       58.01       78.72     18.01 o 
  -2  -9   7      313.07      317.21     33.51 o 
  -1  -9   7      273.59      274.35     21.42 o 
   0  -9   7      296.52      317.24     22.50 o 
   1  -9   7      188.31      175.85     25.68 o 
   2  -9   7      138.41      142.08     24.02 o 
  -3  -8   7       46.54       37.79     12.97 o 
  -2  -8   7        8.78       18.38      9.99 o 
  -1  -8   7        7.37       11.03      6.22 o 
   0  -8   7       59.01       68.87     10.83 o 
   1  -8   7      206.76      209.21     17.28 o 
   2  -8   7      541.72      532.71     40.97 o 
   3  -8   7      434.92      455.32     39.26 o 
   4  -8   7      111.23      132.24     23.49 o 
  -4  -7   7       12.82       17.40     12.37 o 
  -3  -7   7       26.34       29.96     11.95 o 
  -2  -7   7       20.80       26.86     10.67 o 
  -1  -7   7        4.18        3.92      5.25 o 
   0  -7   7      164.39      176.03     15.50 o 
   1  -7   7      117.88      120.65     12.80 o 
   2  -7   7      115.08      131.79     19.75 o 
   3  -7   7       43.97       43.46     12.79 o 
   4  -7   7       30.95       25.49     11.46 o 
   5  -7   7        0.17        3.78      7.26 o 
  -5  -6   7       95.56      120.59     22.58 o 
  -4  -6   7      411.74      469.39     38.85 o 
  -3  -6   7      488.53      515.08     38.96 o 
  -2  -6   7      162.71      127.97     19.40 o 
  -1  -6   7       96.45       98.49     11.38 o 
   0  -6   7        3.26        6.22      5.22 o 
   1  -6   7      230.91      225.91     16.24 o 
   2  -6   7       41.26       45.47     12.86 o 
   3  -6   7        3.70        7.26      7.49 o 
   4  -6   7        8.08        9.76      8.13 o 
   5  -6   7       17.48       24.28     10.97 o 
   6  -6   7       64.48       88.51     18.35 o 
  -5  -5   7      128.01      128.69     21.22 o 
  -4  -5   7       28.44       17.29     10.21 o 
  -3  -5   7      121.47      115.52     18.65 o 
  -2  -5   7        8.88        2.53      7.38 o 
  -1  -5   7      227.89      236.34     25.02 o 
   0  -5   7      209.48      226.89     15.46 o 
   1  -5   7      605.89      601.84     24.65 o 
   2  -5   7     1255.46     1265.77     67.88 o 
   3  -5   7     1737.94     1819.90     66.91 o 
   4  -5   7      202.34      220.60     24.74 o 
   5  -5   7      559.87      562.63     40.74 o 
   6  -5   7      323.19      330.15     32.64 o 
  -6  -4   7        0.43        5.07     11.08 o 
  -5  -4   7       37.12       48.12     13.69 o 
  -4  -4   7      249.71      261.04     27.08 o 
  -3  -4   7      150.15      146.61     19.97 o 
  -2  -4   7      220.46      201.95     22.54 o 
  -1  -4   7       88.91       86.71      9.74 o 
   0  -4   7      113.03      114.23     11.02 o 
   1  -4   7        1.38        0.74      4.00 o 
   2  -4   7       18.54       18.89      5.72 o 
   3  -4   7       41.33       58.40     13.01 o 
   4  -4   7       27.27       28.33     10.48 o 
   5  -4   7       48.58       57.19     13.84 o 
   6  -4   7      141.55      145.71     21.98 o 
   7  -4   7      282.46      306.58     32.19 o 
  -6  -3   7       53.38       72.55     16.38 o 
  -5  -3   7      148.28      155.01     21.30 o 
  -4  -3   7      419.14      402.51     32.57 o 
  -3  -3   7       62.86       44.82     11.73 o 
  -2  -3   7       19.23        9.80      7.60 o 
  -1  -3   7        2.24        2.05      4.53 o 
   0  -3   7        2.22        6.01      4.64 o 
   1  -3   7       52.98       53.68      7.62 o 
   2  -3   7       17.84       15.66      5.15 o 
   3  -3   7      435.37      444.61     30.22 o 
   4  -3   7     1433.75     1479.73     57.99 o 
   5  -3   7       13.06       13.84      8.13 o 
   6  -3   7       12.84        8.41      5.31 o 
   7  -3   7       10.10       13.53      6.15 o 
  -6  -2   7       40.13       41.61     12.94 o 
  -5  -2   7      652.67      652.09     41.99 o 
  -4  -2   7      397.48      334.35     28.94 o 
  -3  -2   7     3007.03     2754.85     79.25 o 
  -2  -2   7     1658.72     1557.27     56.59 o 
  -1  -2   7     1858.63     1668.94     42.48 o 
   0  -2   7     2715.06     2574.37     43.65 o 
   1  -2   7     2287.16     2247.47     62.98 o 
   2  -2   7      231.32      205.49     12.72 o 
   3  -2   7     1627.53     1731.95     68.60 o 
   4  -2   7      541.58      602.84     35.75 o 
   5  -2   7      818.56      879.16     45.62 o 
   6  -2   7        7.60        3.78      8.06 o 
   7  -2   7       92.48       89.29     11.78 o 
   8  -2   7        3.01       12.94      6.74 o 
  -6  -1   7       26.44       34.98     10.18 o 
  -5  -1   7       44.43       48.93      8.68 o 
  -4  -1   7       84.90       80.89     10.42 o 
  -3  -1   7      768.30      784.44     41.27 o 
  -2  -1   7      353.79      329.69     25.72 o 
  -1  -1   7      649.35      584.00     32.23 o 
   0  -1   7      245.94      249.13     13.01 o 
   1  -1   7      755.66      813.96     23.52 o 
   2  -1   7       31.92       49.76      7.14 o 
   3  -1   7     1099.55     1216.13     31.07 o 
   4  -1   7     1138.93     1206.09     48.68 o 
   5  -1   7      131.26      132.88     18.12 o 
   6  -1   7     1063.91     1146.74     54.17 o 
   7  -1   7       59.84       69.50     10.33 o 
   8  -1   7       21.63       30.82      7.99 o 
  -6   0   7      573.75      582.78     41.72 o 
  -5   0   7      129.94      140.56     21.09 o 
  -4   0   7        0.43        5.84      4.62 o 
  -3   0   7       68.97       73.31     13.43 o 
  -2   0   7        7.91        8.62      6.70 o 
  -1   0   7       75.63       86.55     13.16 o 
   0   0   7      795.65      800.69     35.29 o 
   1   0   7      245.87      235.91     12.66 o 
   2   0   7       11.10        8.28      4.40 o 
   3   0   7      476.46      516.11     18.48 o 
   4   0   7      233.84      213.95     20.62 o 
   5   0   7      109.55       88.55     14.94 o 
   6   0   7      242.08      219.01     23.79 o 
   7   0   7      161.65      149.79     21.30 o 
   8   0   7       24.38       24.67      7.63 o 
  -6   1   7      252.94      278.60     19.98 o 
  -5   1   7      580.62      597.98     27.48 o 
  -4   1   7      142.71      156.83     19.71 o 
  -3   1   7     2226.20     2466.16     71.45 o 
  -2   1   7     1595.58     1678.01     56.06 o 
  -1   1   7     4606.01     4806.89     92.26 o 
   0   1   7     3196.08     3558.78     62.53 o 
   1   1   7     1042.64     1094.64     29.09 o 
   2   1   7      234.41      230.25     12.37 o 
   3   1   7      976.26     1043.90     26.07 o 
   4   1   7       71.90       68.50     12.71 o 
   5   1   7      156.48      159.40     19.25 o 
   6   1   7       57.47       51.22     12.79 o 
   7   1   7        0.21        9.87      8.40 o 
   8   1   7      102.44      119.76     19.90 o 
  -6   2   7      212.18      205.66     25.42 o 
  -5   2   7       25.65       30.22      7.74 o 
  -4   2   7       81.77       81.82     14.22 o 
  -3   2   7       14.90       10.74      7.64 o 
  -2   2   7       51.30       59.12     11.50 o 
  -1   2   7       85.67       70.39     12.48 o 
   0   2   7      338.64      348.46     13.53 o 
   1   2   7     1096.32     1098.45     34.91 o 
   2   2   7      401.17      382.25     15.85 o 
   3   2   7     2558.51     2778.93     43.65 o 
   4   2   7     2678.96     3081.73    109.34 o 
   5   2   7     2165.24     2256.22     68.54 o 
   6   2   7     1234.59     1255.19     54.73 o 
   7   2   7      692.30      624.51     41.16 o 
   8   2   7      273.57      284.79     29.84 o 
   9   2   7       94.64      101.07     19.14 o 
  -6   3   7       12.66       12.67      8.66 o 
  -5   3   7       99.71      102.13     11.97 o 
  -4   3   7       13.06       22.24      8.89 o 
  -3   3   7      146.74      152.63     18.35 o 
  -2   3   7      190.94      180.43     19.14 o 
  -1   3   7       23.41       16.64      8.40 o 
   0   3   7     1165.48     1188.24     45.69 o 
   1   3   7       72.75       74.13     13.07 o 
   2   3   7       84.23      100.46     10.10 o 
   3   3   7      348.02      369.09     18.86 o 
   4   3   7       50.26       49.30      7.44 o 
   5   3   7       62.39       65.97     13.24 o 
   6   3   7      246.51      229.53     24.21 o 
   7   3   7      251.46      256.92     26.82 o 
   8   3   7      239.90      242.96     27.76 o 
   9   3   7      218.40      241.29     29.39 o 
  -6   4   7      373.24      342.44     33.74 o 
  -5   4   7      489.91      424.05     52.69 o 
  -4   4   7       45.85       47.51     12.10 o 
  -3   4   7      598.43      618.08     36.28 o 
  -2   4   7      461.62      495.49     31.32 o 
  -1   4   7      836.77      932.65     41.27 o 
   0   4   7      198.83      216.11     11.81 o 
   1   4   7       42.76       40.83     10.76 o 
   2   4   7        4.77       14.05      6.37 o 
   3   4   7      266.14      290.29     15.25 o 
   4   4   7       42.66       50.25      7.40 o 
   5   4   7       11.32       11.84      8.09 o 
   6   4   7      604.41      573.03     37.49 o 
   7   4   7       30.12       29.43     11.12 o 
   8   4   7       17.55       17.63      9.80 o 
   9   4   7        7.74       10.18      8.74 o 
  -6   5   7        2.79        9.34      9.04 o 
  -5   5   7       14.99       31.62     10.48 o 
  -4   5   7      197.25      205.78     22.70 o 
  -3   5   7     1087.84     1149.65     50.42 o 
  -2   5   7      525.43      552.34     33.89 o 
  -1   5   7     1507.59     1552.35     54.85 o 
   0   5   7      573.41      566.07     33.53 o 
   1   5   7     2282.67     2368.58     41.66 o 
   2   5   7     1890.20     1968.03     39.27 o 
   3   5   7     1557.23     1636.71     36.92 o 
   4   5   7      769.55      767.37     25.85 o 
   5   5   7      181.96      204.56     21.94 o 
   6   5   7      456.90      447.79     33.74 o 
   7   5   7      554.96      539.93     39.38 o 
   8   5   7       45.16       40.97     13.54 o 
  -4   6   7      188.82      183.80     21.90 o 
  -3   6   7        1.48       12.60      7.87 o 
  -2   6   7        6.93        3.67      6.62 o 
  -1   6   7       39.66       36.65     10.36 o 
   0   6   7      284.72      256.80     22.88 o 
   1   6   7        3.77        0.00      4.53 o 
   2   6   7       47.80       46.17      7.83 o 
   3   6   7      629.32      588.16     32.95 o 
   4   6   7        5.20        0.00      6.43 o 
   5   6   7      126.75      133.30     18.57 o 
   6   6   7       54.09       48.83     13.39 o 
   7   6   7      203.70      191.67     24.89 o 
   8   6   7      135.05      132.35     21.75 o 
  -4   7   7      226.23      232.82     24.89 o 
  -3   7   7      212.92      194.96     22.51 o 
  -2   7   7       16.73       22.96      9.42 o 
  -1   7   7      227.57      192.35     21.30 o 
   0   7   7      181.70      150.70     18.65 o 
   1   7   7       22.28       23.18      6.49 o 
   2   7   7      283.13      260.47     22.70 o 
   3   7   7     1501.13     1518.91     54.70 o 
   4   7   7      508.14      516.25     34.19 o 
   5   7   7       33.95       43.24     12.37 o 
   6   7   7       91.36       87.27     16.79 o 
   7   7   7       42.61       40.66     13.31 o 
   8   7   7        0.04        3.74      8.78 o 
  -4   8   7      497.65      553.51     39.19 o 
  -3   8   7      705.64      745.22     44.41 o 
  -2   8   7      440.11      454.26     34.12 o 
  -1   8   7      668.97      628.11     39.19 o 
   0   8   7     1153.01     1224.66     53.75 o 
   1   8   7      859.54      804.37     28.67 o 
   2   8   7      178.04      183.38     19.86 o 
   3   8   7      577.65      602.04     36.28 o 
   4   8   7      182.58      167.91     21.26 o 
   5   8   7       39.21       49.21     13.92 o 
   6   8   7        7.12        7.41      8.81 o 
   7   8   7       38.36       21.64     11.05 o 
   8   8   7        5.57        7.68      9.95 o 
  -3   9   7       56.93       55.11     13.47 o 
  -2   9   7       12.70       23.72      9.68 o 
  -1   9   7      105.91       91.80     16.30 o 
   0   9   7        9.94       10.21      8.32 o 
   1   9   7      438.39      419.00     29.47 o 
   2   9   7      254.47      204.83     21.90 o 
   3   9   7      839.31      771.05     43.12 o 
   4   9   7      557.25      529.91     37.37 o 
   5   9   7      604.85      581.54     40.74 o 
   6   9   7      330.86      309.19     31.28 o 
   7   9   7      215.78      169.54     24.97 o 
  -3  10   7        8.71       22.96     11.80 o 
  -2  10   7       38.05       38.09     11.95 o 
  -1  10   7       22.42       25.38     10.36 o 
   0  10   7        0.77        7.72      8.28 o 
   1  10   7        7.56       19.82     10.06 o 
   2  10   7        0.89        8.17      9.04 o 
   3  10   7       31.14       37.11     12.48 o 
   4  10   7        0.22        3.25      8.06 o 
   5  10   7        6.07        8.51      9.53 o 
   6  10   7        2.09       12.03     10.93 o 
  -2  11   7      294.28      309.53     32.72 o 
  -1  11   7      407.76      396.46     35.75 o 
   0  11   7      424.77      418.93     36.20 o 
   1  11   7      334.46      312.97     28.79 o 
   2  11   7      605.37      636.20     41.61 o 
   3  11   7        8.20       16.64      9.31 o 
   4  11   7        1.38       11.65      9.53 o 
   5  11   7       14.17       15.02     11.99 o 
   0  12   7      299.36      266.03     31.06 o 
   2  12   7       27.46       31.32     12.82 o 
   3  12   7      422.93      420.55     36.92 o 
   4  12   7      126.35      138.26     23.64 o 
  -2  -8   8       13.47       19.03     10.48 o 
  -1  -8   8       81.50       82.20     12.25 o 
   0  -8   8       32.20       40.32      9.44 o 
   1  -8   8        1.35        3.90      9.95 o 
   2  -8   8       82.10       97.14     20.01 o 
   3  -8   8        0.71        1.44     11.20 o 
  -3  -7   8       92.97      105.57     19.59 o 
  -2  -7   8      146.24      163.52     23.49 o 
  -1  -7   8      375.51      415.27     24.20 o 
   0  -7   8      553.24      585.00     28.34 o 
   1  -7   8      302.94      326.13     21.17 o 
   2  -7   8      615.12      699.41     45.69 o 
   3  -7   8      649.36      677.28     46.98 o 
   4  -7   8      119.46      162.01     25.12 o 
  -4  -6   8      105.32      149.41     24.78 o 
  -3  -6   8      209.17      183.34     24.85 o 
  -2  -6   8       22.23       25.12     10.67 o 
  -1  -6   8      137.17      118.59     18.72 o 
   0  -6   8        0.40        1.85      5.00 o 
   1  -6   8        1.70        6.09      5.28 o 
   2  -6   8        3.90        9.91      7.68 o 
   3  -6   8      394.02      435.53     35.63 o 
   4  -6   8      221.69      261.98     29.05 o 
   5  -6   8      147.70      159.06     24.97 o 
  -4  -5   8      112.07      107.80     19.97 o 
  -3  -5   8       53.08       37.18     11.80 o 
  -2  -5   8       83.83       73.53     15.55 o 
  -1  -5   8       32.17       25.19     10.25 o 
   0  -5   8        0.84        0.00      4.19 o 
   1  -5   8       60.14       54.79      8.67 o 
   2  -5   8      448.52      442.75     22.13 o 
   3  -5   8      205.35      180.62     22.36 o 
   4  -5   8      231.14      228.21     25.84 o 
   5  -5   8      456.25      468.18     38.43 o 
   6  -5   8       47.50       30.75     12.26 o 
  -5  -4   8      179.77      193.90     26.48 o 
  -4  -4   8      486.07      422.22     35.93 o 
  -3  -4   8      353.73      294.52     28.86 o 
  -2  -4   8      475.38      417.15     33.40 o 
  -1  -4   8     1567.96     1511.54     60.14 o 
   0  -4   8      102.47      107.19     11.42 o 
   1  -4   8        3.34        5.02      4.63 o 
   2  -4   8       45.11       44.58      7.49 o 
   3  -4   8      291.77      286.76     26.71 o 
   4  -4   8       24.49       36.84     11.95 o 
   5  -4   8        0.70        0.00      5.60 o 
   6  -4   8        2.28        1.06      7.26 o 
   7  -4   8        5.89       14.15     10.21 o 
  -5  -3   8       66.81       74.56     16.72 o 
  -4  -3   8       36.88       28.18     10.18 o 
  -3  -3   8      201.04      178.77     22.39 o 
  -2  -3   8        6.19       11.39      8.28 o 
  -1  -3   8      134.69      137.27     18.23 o 
   0  -3   8       58.37       58.23      8.69 o 
   1  -3   8        2.72        1.52      4.44 o 
   2  -3   8      345.29      344.76     17.92 o 
   3  -3   8     1027.97     1060.20     48.42 o 
   4  -3   8     1068.12     1190.89     53.98 o 
   5  -3   8     1091.46     1230.91     57.72 o 
   6  -3   8       82.09       80.53     16.27 o 
   7  -3   8      549.93      558.28     43.24 o 
  -6  -2   8        4.54        6.51     11.20 o 
  -5  -2   8       15.42       23.11     11.16 o 
  -4  -2   8        6.75        7.11      6.96 o 
  -3  -2   8      399.42      355.11     30.19 o 
  -2  -2   8      377.50      366.84     29.43 o 
  -1  -2   8      246.35      238.53     23.15 o 
   0  -2   8       12.56       11.77      5.09 o 
   1  -2   8      137.07      149.41     11.81 o 
   2  -2   8      117.74      121.22     14.79 o 
   3  -2   8      300.04      281.28     24.32 o 
   4  -2   8        4.56        2.57      6.43 o 
   5  -2   8      201.80      191.74     22.62 o 
   6  -2   8       32.33       36.01     11.46 o 
   7  -2   8        9.49        5.41      8.74 o 
  -6  -1   8      158.93      184.33     25.53 o 
  -5  -1   8      242.90      261.68     27.69 o 
  -4  -1   8      388.46      433.72     34.01 o 
  -3  -1   8      278.92      293.76     27.12 o 
  -2  -1   8     1385.17     1393.45     55.76 o 
  -1  -1   8     1250.46     1237.49     50.27 o 
   0  -1   8      451.72      462.23     18.68 o 
   1  -1   8      304.18      320.91     16.10 o 
   2  -1   8      168.20      175.46     12.43 o 
   3  -1   8      963.52      996.72     42.35 o 
   4  -1   8       24.53       32.04      9.91 o 
   5  -1   8      261.18      233.65     24.21 o 
   6  -1   8      386.17      379.93     32.27 o 
   7  -1   8      139.91      127.10     20.58 o 
   8  -1   8       19.75       12.60      8.89 o 
  -6   0   8       15.96       19.25      7.13 o 
  -5   0   8       24.41       34.87      7.78 o 
  -4   0   8      215.94      248.89     18.31 o 
  -3   0   8     1040.59     1120.91     51.60 o 
  -2   0   8      414.24      467.72     32.00 o 
  -1   0   8     5849.08     6118.02    112.84 o 
   0   0   8     2836.51     2741.77    192.91 o 
   1   0   8     2843.41     2979.55     47.09 o 
   2   0   8     3027.06     3210.83     63.96 o 
   3   0   8     2579.46     2759.65     46.26 o 
   4   0   8      770.99      798.36     40.36 o 
   5   0   8      764.46      839.55     44.14 o 
   6   0   8      776.16      737.16     43.99 o 
   7   0   8      504.20      493.60     38.20 o 
   8   0   8        0.88        2.08      7.34 o 
  -6   1   8      107.81      106.31     13.55 o 
  -5   1   8       24.27       28.40      7.67 o 
  -4   1   8        1.72        5.18      6.92 o 
  -3   1   8       20.12       17.29      8.06 o 
  -2   1   8       38.09       41.65     11.01 o 
  -1   1   8     1420.23     1483.40     53.79 o 
   0   1   8      269.83      224.01     20.46 o 
   1   1   8       26.63       34.28      6.22 o 
   2   1   8        1.05        3.02      4.42 o 
   3   1   8       26.37       25.24      6.73 o 
   4   1   8      280.25      271.82     23.57 o 
   5   1   8      107.58       91.46     15.77 o 
   6   1   8      287.80      251.73     25.87 o 
   7   1   8      164.02      137.84     20.46 o 
   8   1   8      447.73      440.07     38.02 o 
  -6   2   8      194.11      199.74     18.11 o 
  -5   2   8      529.17      527.34     27.12 o 
  -4   2   8     1232.16     1216.19     55.49 o 
  -3   2   8       80.03       76.41     14.26 o 
  -2   2   8      203.07      182.51     20.24 o 
  -1   2   8       91.48       90.48     14.11 o 
   0   2   8      243.99      230.25     20.77 o 
   1   2   8      345.08      331.96     15.32 o 
   2   2   8      796.66      864.37     25.24 o 
   3   2   8      214.44      246.76     14.10 o 
   4   2   8       11.96       16.54      5.24 o 
   5   2   8      335.57      303.90     26.74 o 
   6   2   8      305.83      351.22     30.45 o 
   7   2   8        2.00        1.21      7.34 o 
   8   2   8       29.16       39.57     13.54 o 
  -6   3   8       57.07       61.92     15.47 o 
  -5   3   8      492.34      430.84     36.58 o 
  -4   3   8      198.16      219.09     24.02 o 
  -3   3   8      193.36      187.96     21.52 o 
  -2   3   8       45.56       62.56     12.56 o 
  -1   3   8      944.92      973.91     44.03 o 
   0   3   8     2241.60     2366.79     66.42 o 
   1   3   8     1413.54     1511.18     32.35 o 
   2   3   8      854.53      921.54     26.38 o 
   3   3   8     1010.30     1052.99     28.90 o 
   4   3   8      199.94      201.63     13.39 o 
   5   3   8      531.06      484.29     33.06 o 
   6   3   8        2.47        3.03      7.87 o 
   7   3   8      138.84      131.18     20.01 o 
   8   3   8       63.95       66.42     15.47 o 
  -5   4   8      178.80      202.90     23.91 o 
  -4   4   8      162.72      149.07     20.58 o 
  -3   4   8      341.76      377.70     30.26 o 
  -2   4   8      172.71      172.79     20.16 o 
  -1   4   8      104.84      112.27     15.89 o 
   0   4   8       16.76       12.26      7.26 o 
   1   4   8       16.94       14.10      5.32 o 
   2   4   8       24.26       22.65      6.53 o 
   3   4   8      395.57      398.03     18.72 o 
   4   4   8      823.21      861.35     27.43 o 
   5   4   8      414.47      420.21     31.13 o 
   6   4   8     1497.72     1580.42     63.66 o 
   7   4   8      682.65      660.14     43.65 o 
   8   4   8      605.38      616.95     44.86 o 
  -5   5   8        2.28        5.79      8.06 o 
  -4   5   8       69.13       83.94     15.55 o 
  -3   5   8       36.01       37.33     11.27 o 
  -2   5   8        9.51       17.63      8.51 o 
  -1   5   8        1.54        4.65      6.96 o 
   0   5   8        3.15        7.64      7.19 o 
   1   5   8       12.23       12.10      6.09 o 
   2   5   8      635.51      634.34     23.25 o 
   3   5   8      103.91      109.91     10.85 o 
   4   5   8       92.79       85.11     10.00 o 
   5   5   8        0.82        8.74      8.59 o 
   6   5   8       21.91       25.72     10.44 o 
   7   5   8        0.17        5.26      7.68 o 
   8   5   8       24.19       20.77     10.48 o 
  -4   6   8      904.69      936.77     50.84 o 
  -3   6   8     1168.97     1147.16     54.43 o 
  -2   6   8      163.56      182.55     21.52 o 
  -1   6   8     1133.81     1192.32     52.31 o 
   0   6   8     1782.25     1899.41     64.49 o 
   1   6   8      512.43      537.01     21.72 o 
   2   6   8      495.55      499.02     21.68 o 
   3   6   8        1.98        1.13      5.15 o 
   4   6   8      200.55      179.86     14.15 o 
   5   6   8       40.68       41.71      7.97 o 
   6   6   8       17.34       19.78     10.02 o 
   7   6   8        3.82       13.28      9.72 o 
   8   6   8      152.77      148.51     23.41 o 
  -4   7   8       13.06       10.02      8.66 o 
  -3   7   8       44.53       55.87     13.24 o 
  -2   7   8      424.57      428.50     33.36 o 
  -1   7   8      664.61      699.11     41.61 o 
   0   7   8     1312.20     1205.90     53.18 o 
   1   7   8      592.79      605.90     28.14 o 
   2   7   8      291.46      245.13     16.32 o 
   3   7   8     1116.91     1067.77     43.37 o 
   4   7   8     1040.59     1010.96     33.43 o 
   5   7   8      417.52      413.82     32.91 o 
   6   7   8       76.75       77.24     15.81 o 
   7   7   8       24.38       26.44     11.12 o 
   8   7   8      263.36      262.85     30.94 o 
  -4   8   8       13.51       23.75     11.80 o 
  -3   8   8       62.49       62.75     14.45 o 
  -2   8   8       56.93       72.13     14.94 o 
  -1   8   8       47.20       50.42     13.05 o 
   0   8   8       11.59       10.25      8.55 o 
   1   8   8      111.48      110.76     17.55 o 
   2   8   8      283.96      271.50     17.78 o 
   3   8   8        7.41        6.47      8.28 o 
   4   8   8       35.58       37.07     11.95 o 
   5   8   8       78.11       69.34     15.17 o 
   6   8   8        7.04       15.74      9.61 o 
   7   8   8        9.61        9.04     10.06 o 
  -3   9   8      280.22      256.54     28.52 o 
  -2   9   8      351.69      327.61     31.21 o 
  -1   9   8       97.87      107.31     18.42 o 
   0   9   8        2.55       12.33      8.32 o 
   1   9   8       19.53       24.21     10.33 o 
   2   9   8        6.73       11.04      6.59 o 
   3   9   8        0.33        0.45      8.74 o 
   4   9   8        1.53        3.52      8.13 o 
   5   9   8      403.17      363.89     32.83 o 
   6   9   8       25.77       26.93     11.27 o 
   7   9   8       10.55        4.54     10.44 o 
  -2  10   8      256.90      258.05     29.50 o 
  -1  10   8      310.47      254.04     28.37 o 
   0  10   8      308.11      328.03     31.47 o 
   1  10   8      564.07      545.23     40.06 o 
   2  10   8     1016.78     1004.89     49.82 o 
   3  10   8      358.71      335.44     30.49 o 
   4  10   8      453.63      477.10     37.30 o 
   5  10   8      467.84      447.75     38.02 o 
   6  10   8      187.16      176.99     25.76 o 
  -1  11   8      135.68      150.06     23.72 o 
   0  11   8        0.21        7.04      8.47 o 
   1  11   8       18.94       18.69     11.27 o 
   2  11   8        6.54       22.39     11.01 o 
   3  11   8      121.05      126.98     19.93 o 
   4  11   8      214.06      224.88     27.58 o 
   5  11   8      287.04      294.70     32.91 o 
   1  12   8       17.55       16.87     12.60 o 
   2  12   8       41.40       46.41     14.07 o 
   3  12   8       20.53       33.25     13.31 o 
  -2  -7   9      165.48      192.12     26.25 o 
  -1  -7   9       44.21       64.27     15.36 o 
   0  -7   9      119.34      110.16     13.45 o 
   1  -7   9      200.05      214.06     17.91 o 
   2  -7   9      116.18       95.97     19.18 o 
   3  -7   9       25.32       20.46     13.62 o 
  -3  -6   9      236.51      255.71     30.26 o 
  -2  -6   9      443.11      444.65     38.20 o 
  -1  -6   9       83.17       86.55     17.48 o 
   0  -6   9      261.41      242.81     18.23 o 
   1  -6   9      156.91      184.91     16.28 o 
   2  -6   9      153.38      171.39     22.62 o 
   3  -6   9       58.86       74.67     16.27 o 
   4  -6   9       78.56       80.80     18.91 o 
  -4  -5   9       20.80        0.00     11.39 o 
  -3  -5   9       66.03       55.08     15.13 o 
  -2  -5   9      137.47       99.48     18.42 o 
  -1  -5   9      314.78      287.67     28.97 o 
   0  -5   9      432.99      408.91     22.65 o 
   1  -5   9      546.50      551.49     33.42 o 
   2  -5   9      505.12      550.45     38.17 o 
   3  -5   9      525.06      544.09     39.45 o 
   4  -5   9      718.68      882.03     52.12 o 
   5  -5   9      305.05      347.40     35.37 o 
  -4  -4   9      110.14      118.25     21.75 o 
  -3  -4   9        1.11        7.04      7.68 o 
  -2  -4   9      191.31      183.08     23.34 o 
  -1  -4   9       75.41       77.24     15.58 o 
   0  -4   9        0.72        1.13      6.85 o 
   1  -4   9       41.65       38.42      7.46 o 
   2  -4   9       29.42       28.59      6.98 o 
   3  -4   9       37.45       28.52     10.18 o 
   4  -4   9        6.35       11.46      8.93 o 
   5  -4   9       11.88       17.14      9.42 o 
   6  -4   9       92.97       98.46     20.27 o 
  -4  -3   9      389.78      351.60     33.85 o 
  -3  -3   9      186.25      191.29     24.02 o 
  -2  -3   9      185.13      186.82     23.34 o 
  -1  -3   9      330.24      286.27     27.23 o 
   0  -3   9      380.63      352.31     28.97 o 
   1  -3   9        6.07        5.32      4.57 o 
   2  -3   9        1.81        4.33      5.31 o 
   3  -3   9      105.53      108.33     17.10 o 
   4  -3   9      137.65      146.69     20.31 o 
   5  -3   9      429.22      438.94     35.78 o 
   6  -3   9      143.00      144.19     22.36 o 
   7  -3   9      202.99      180.24     25.68 o 
  -5  -2   9      109.52      109.36     21.03 o 
  -4  -2   9      135.06      126.38     20.43 o 
  -3  -2   9      196.82      204.15     24.28 o 
  -2  -2   9      551.27      544.93     38.02 o 
  -1  -2   9      442.63      436.63     32.76 o 
   0  -2   9     1309.87     1268.62     52.88 o 
   1  -2   9      802.57      801.26     27.56 o 
   2  -2   9      184.05      200.85     19.63 o 
   3  -2   9       86.72       85.87     14.64 o 
   4  -2   9      453.14      450.47     33.51 o 
   5  -2   9      397.34      434.70     34.69 o 
   6  -2   9       56.27       79.70     16.45 o 
   7  -2   9      162.64      157.09     23.75 o 
  -5  -1   9      157.26      139.84     22.39 o 
  -4  -1   9        9.19        7.57      7.64 o 
  -3  -1   9        2.12        0.00      6.39 o 
  -2  -1   9      256.88      192.69     22.62 o 
  -1  -1   9       24.20       20.46      9.34 o 
   0  -1   9       80.77       68.73     13.13 o 
   1  -1   9        0.67        4.52      4.62 o 
   2  -1   9       68.90       70.04      8.82 o 
   3  -1   9      248.01      257.66     15.57 o 
   4  -1   9      805.47      793.14     42.93 o 
   5  -1   9      821.07      780.21     45.09 o 
   6  -1   9     1025.64     1113.38     56.97 o 
   7  -1   9      620.66      614.07     45.01 o 
  -5   0   9       21.71       38.73     12.52 o 
  -4   0   9       49.21       56.97     13.88 o 
  -3   0   9       24.57       18.95      9.04 o 
  -2   0   9       40.90       41.16     11.50 o 
  -1   0   9      890.49      825.94     43.24 o 
   0   0   9       48.55       53.37     11.80 o 
   1   0   9      134.42      149.10     14.58 o 
   2   0   9       42.14       44.25      8.01 o 
   3   0   9        5.65        3.35      4.44 o 
   4   0   9       37.62       30.94      9.83 o 
   5   0   9       10.56       16.38      8.47 o 
   6   0   9        8.19        4.09      7.45 o 
   7   0   9      196.78      216.63     26.82 o 
   8   0   9       82.02       74.90     16.79 o 
  -5   1   9      171.56      193.26     17.30 o 
  -4   1   9      801.99      739.39     46.00 o 
  -3   1   9      275.42      277.12     27.31 o 
  -2   1   9      346.71      354.28     29.47 o 
  -1   1   9     1105.65     1141.98     50.42 o 
   0   1   9     2919.15     2959.45     78.41 o 
   1   1   9     1643.43     1766.10     37.48 o 
   2   1   9      340.89      348.63     17.56 o 
   3   1   9      192.73      197.02     13.41 o 
   4   1   9     1099.88     1108.58     48.61 o 
   5   1   9       71.94       89.38     16.27 o 
   6   1   9        0.08        0.00      7.11 o 
   7   1   9       16.83       19.90      9.99 o 
   8   1   9       72.11       69.37     16.23 o 
  -5   2   9      140.42      149.57     15.67 o 
  -4   2   9        1.11        2.23      6.58 o 
  -3   2   9       48.69       41.99     12.10 o 
  -2   2   9       17.35       17.32      8.78 o 
  -1   2   9      814.18      832.86     43.12 o 
   0   2   9      668.19      612.60     35.63 o 
   1   2   9     1620.49     1783.81     58.44 o 
   2   2   9     1364.87     1457.95     34.79 o 
   3   2   9      773.11      713.17     88.78 o 
   4   2   9     1790.77     1731.16     60.18 o 
   5   2   9      459.98      479.22     34.12 o 
   6   2   9      112.95      114.08     18.46 o 
   7   2   9      467.54      501.50     39.23 o 
   8   2   9      550.62      513.08     41.72 o 
  -5   3   9        0.24        6.12      5.96 o 
  -4   3   9       23.58       25.04      9.76 o 
  -3   3   9        6.06        4.20      6.88 o 
  -2   3   9        1.61        0.00      5.64 o 
  -1   3   9      287.61      273.11     25.38 o 
   0   3   9        7.94        5.67      6.58 o 
   1   3   9     3931.89     4050.74     90.29 o 
   2   3   9      849.64      837.03     26.80 o 
   3   3   9      180.48      168.57     14.90 o 
   4   3   9       61.61       57.60     12.16 o 
   5   3   9      113.67       97.21     16.42 o 
   6   3   9        9.56        7.30      7.91 o 
   7   3   9       11.95       26.40     11.27 o 
   8   3   9      152.51      126.23     20.99 o 
  -5   4   9      273.78      257.18     28.67 o 
  -4   4   9      924.56     1013.44     54.02 o 
  -3   4   9      762.70      840.42     47.43 o 
  -2   4   9     1433.36     1380.32     58.67 o 
  -1   4   9       11.49        5.64      6.88 o 
   0   4   9        2.70        0.53      6.66 o 
   1   4   9      247.11      233.50     22.32 o 
   2   4   9       69.76       91.27     10.14 o 
   3   4   9      107.86      104.46     10.48 o 
   4   4   9       64.07       63.36      9.17 o 
   5   4   9       90.19       93.01     16.57 o 
   6   4   9       52.13       43.95     12.52 o 
   7   4   9      146.27      154.97     22.51 o 
   8   4   9       10.59       13.35      9.76 o 
  -4   5   9      274.21      271.33     28.56 o 
  -3   5   9      491.85      517.01     37.79 o 
  -2   5   9       42.48       67.78     14.11 o 
  -1   5   9       75.20       86.05     15.40 o 
   0   5   9      497.57      500.97     33.89 o 
   1   5   9     1256.90     1214.79     51.22 o 
   2   5   9     1207.37     1221.36     33.46 o 
   3   5   9      913.38      932.43     30.10 o 
   4   5   9     1300.30     1351.94     37.03 o 
   5   5   9      351.16      336.54     29.16 o 
   6   5   9      171.57      180.66     23.00 o 
   7   5   9      238.68      233.39     27.42 o 
   8   5   9       75.18       74.63     18.65 o 
  -4   6   9       40.29       37.94     12.26 o 
  -3   6   9      183.70      165.87     22.13 o 
  -2   6   9      118.59      123.01     18.72 o 
  -1   6   9      193.40      192.57     22.66 o 
   0   6   9       13.33        8.70      7.87 o 
   1   6   9        5.86        1.02      7.26 o 
   2   6   9       40.89       34.51      7.71 o 
   3   6   9        4.81        6.77      5.27 o 
   4   6   9      155.56      141.17     13.13 o 
   5   6   9       47.43       43.99      8.64 o 
   6   6   9      256.42      227.98     25.84 o 
   7   6   9       90.84      103.11     19.37 o 
   8   6   9      526.49      465.49     41.57 o 
  -4   7   9      146.64      160.12     23.34 o 
  -3   7   9      162.88      174.49     23.04 o 
  -2   7   9      150.72      159.36     21.45 o 
  -1   7   9        0.17        1.78      6.51 o 
   0   7   9      229.66      182.10     22.13 o 
   1   7   9       90.06       62.91     13.77 o 
   2   7   9      113.43      101.83     11.30 o 
   3   7   9       65.47       61.06      9.52 o 
   4   7   9       11.57        9.10      6.29 o 
   5   7   9        3.66        6.36      5.65 o 
   6   7   9        2.41        3.78      8.28 o 
   7   7   9        0.29        4.05      9.23 o 
  -3   8   9      759.96      777.07     49.63 o 
  -2   8   9      812.71      782.78     48.49 o 
  -1   8   9      577.25      591.19     41.16 o 
   0   8   9      546.55      555.18     39.11 o 
   1   8   9      894.36      869.74     48.27 o 
   2   8   9      955.23      949.21     33.02 o 
   3   8   9      207.94      210.37     16.60 o 
   4   8   9      367.75      332.06     20.85 o 
   5   8   9       24.56       28.30      7.94 o 
   6   8   9       37.40       28.48     11.50 o 
   7   8   9       15.04       21.45     12.14 o 
  -2   9   9        0.68        4.88      8.59 o 
  -1   9   9       41.46       36.09     11.76 o 
   0   9   9      325.66      257.98     27.88 o 
   1   9   9      348.33      286.95     29.05 o 
   2   9   9      230.97      228.89     26.02 o 
   3   9   9      133.16      140.22     14.31 o 
   4   9   9      115.43      112.16     13.19 o 
   5   9   9      581.38      510.28     39.23 o 
   6   9   9      384.03      338.02     33.93 o 
  -1  10   9      137.71      114.54     20.65 o 
   0  10   9       70.04       75.39     16.61 o 
   1  10   9       11.79        3.18      7.98 o 
   2  10   9       67.63       57.76     14.60 o 
   3  10   9      169.67      164.48     19.84 o 
   4  10   9       13.77       14.90     10.74 o 
   5  10   9        0.12        2.19      9.83 o 
   0  11   9      244.84      177.90     26.52 o 
   1  11   9       86.28       78.57     18.61 o 
   2  11   9       17.19        4.99      7.38 o 
   3  11   9       14.39       21.42      7.63 o 
   4  11   9       56.58       76.22     18.57 o 
  -1  -6  10       19.53       24.36     11.39 o 
   0  -6  10       23.21       23.94     11.16 o 
   1  -6  10       12.92       19.30      7.48 o 
   2  -6  10       97.13      123.54     21.41 o 
   3  -6  10        0.32        0.00     10.10 o 
  -2  -5  10        6.98       12.07      9.83 o 
  -1  -5  10       80.51       72.63     16.19 o 
   0  -5  10       10.37       18.38      9.87 o 
   1  -5  10       14.48       28.99      7.90 o 
   2  -5  10       51.92       78.45     15.77 o 
   3  -5  10       47.19       44.03     13.54 o 
   4  -5  10      129.95      135.38     22.73 o 
  -3  -4  10      197.78      194.24     26.18 o 
  -2  -4  10      693.70      682.69     46.79 o 
  -1  -4  10      940.66      857.03     50.54 o 
   0  -4  10     1194.14     1129.19     55.64 o 
   1  -4  10      268.92      290.49     19.28 o 
   2  -4  10      533.13      529.68     36.92 o 
   3  -4  10      568.82      628.29     42.03 o 
   4  -4  10      279.86      281.13     29.62 o 
   5  -4  10        9.97        2.69      9.04 o 
  -4  -3  10        3.45        2.50     11.01 o 
  -3  -3  10       41.01       45.39     13.96 o 
  -2  -3  10       16.77       15.66      9.34 o 
  -1  -3  10      145.57      142.38     20.54 o 
   0  -3  10       42.79       49.63     12.75 o 
   1  -3  10      254.72      246.59     25.00 o 
   2  -3  10      389.80      373.70     27.95 o 
   3  -3  10      394.76      412.19     32.91 o 
   4  -3  10      445.59      443.21     35.56 o 
   5  -3  10      189.58      183.04     24.70 o 
   6  -3  10      654.61      654.58     48.15 o 
  -4  -2  10        0.71        0.00     10.18 o 
  -3  -2  10       11.23        8.28      8.32 o 
  -2  -2  10       19.31       19.78      9.57 o 
  -1  -2  10        7.16        4.88      7.94 o 
   0  -2  10      285.94      265.24     26.21 o 
   1  -2  10      379.46      374.56     29.54 o 
   2  -2  10        4.56        4.15      4.65 o 
   3  -2  10        1.30        4.50      6.66 o 
   4  -2  10       10.29       16.61      8.47 o 
   5  -2  10       86.79       68.28     15.05 o 
   6  -2  10        1.93        1.13      8.89 o 
  -4  -1  10      396.69      369.49     35.37 o 
  -3  -1  10      302.01      301.97     30.64 o 
  -2  -1  10      313.26      241.56     26.36 o 
  -1  -1  10       73.15       62.68     14.26 o 
   0  -1  10      583.97      632.64     39.26 o 
   1  -1  10      110.74       97.36     15.40 o 
   2  -1  10      465.94      451.74     21.39 o 
   3  -1  10       21.99       49.02     12.22 o 
   4  -1  10       15.57       11.80      8.32 o 
   5  -1  10       10.96       16.00      8.44 o 
   6  -1  10       37.58       55.26     14.49 o 
   7  -1  10       64.84       70.17     18.91 o 
  -4   0  10       33.29       32.72     12.75 o 
  -3   0  10        2.33        1.51      7.45 o 
  -2   0  10       69.76       52.92     13.24 o 
  -1   0  10      133.56      125.89     18.65 o 
   0   0  10      883.62      895.73     46.00 o 
   1   0  10      382.85      358.74     28.14 o 
   2   0  10      755.24      804.99     27.86 o 
   3   0  10     1032.91     1145.87     33.51 o 
   4   0  10      201.23      228.85     23.79 o 
   5   0  10      151.55      172.41     21.86 o 
   6   0  10      477.70      470.52     37.67 o 
   7   0  10      478.38      491.51     41.12 o 
  -4   1  10      101.76      119.38     20.65 o 
  -3   1  10      353.40      387.34     33.78 o 
  -2   1  10       19.00       24.85      9.76 o 
  -1   1  10        1.95        5.45      7.19 o 
   0   1  10      386.03      383.14     30.11 o 
   1   1  10       14.75       19.18      8.55 o 
   2   1  10        3.20        0.93      4.74 o 
   3   1  10        0.13        2.67      4.74 o 
   4   1  10       83.26       83.48     15.32 o 
   5   1  10       39.86       48.04     12.44 o 
   6   1  10      357.47      335.37     31.40 o 
   7   1  10      316.13      309.23     32.45 o 
  -4   2  10      325.83      313.96     31.89 o 
  -3   2  10      206.12      234.26     26.25 o 
  -2   2  10       88.43       95.32     16.91 o 
  -1   2  10       12.24       15.58      8.55 o 
   0   2  10      182.85      145.90     19.29 o 
   1   2  10      882.06      887.86     43.95 o 
   2   2  10      133.86      134.07     12.08 o 
   3   2  10      172.76      180.13     13.69 o 
   4   2  10       13.95       16.27      9.12 o 
   5   2  10       99.38      113.37     18.46 o 
   6   2  10        6.31        5.26      8.93 o 
   7   2  10        3.85        0.00      9.53 o 
  -4   3  10      270.59      278.44     30.26 o 
  -3   3  10      456.86      440.83     35.93 o 
  -2   3  10      814.50      704.02     43.80 o 
  -1   3  10      501.99      483.46     35.29 o 
   0   3  10      469.72      425.02     31.96 o 
   1   3  10     1385.01     1296.04     53.60 o 
   2   3  10     2064.32     2160.20     61.24 o 
   3   3  10      720.71      771.21     27.43 o 
   4   3  10      261.99      285.25     25.87 o 
   5   3  10       65.59       59.01     14.30 o 
   6   3  10      169.47      156.68     22.01 o 
   7   3  10       36.27       29.66     12.71 o 
  -4   4  10       25.04       28.75     12.07 o 
  -3   4  10       88.07       90.03     17.51 o 
  -2   4  10       63.23       60.52     13.84 o 
  -1   4  10       14.11       11.42      8.02 o 
   0   4  10      102.89       92.11     15.92 o 
   1   4  10      258.80      247.88     24.25 o 
   2   4  10      101.88       98.73     16.00 o 
   3   4  10      432.69      452.39     23.26 o 
   4   4  10      452.81      469.38     22.29 o 
   5   4  10      427.69      424.68     33.29 o 
   6   4  10      215.76      203.88     24.70 o 
   7   4  10      190.82      193.37     26.21 o 
  -4   5  10       65.12       68.35     16.91 o 
  -3   5  10       15.98       20.50      9.83 o 
  -2   5  10        0.03        3.86      6.77 o 
  -1   5  10        2.29        0.98      5.86 o 
   0   5  10      146.83      139.05     19.56 o 
   1   5  10      134.18      131.82     18.88 o 
   2   5  10      175.40      164.28     20.50 o 
   3   5  10     1197.65     1200.13     37.69 o 
   4   5  10      241.26      236.21     16.55 o 
   5   5  10       31.07       42.67     13.35 o 
   6   5  10       41.03       42.74     13.09 o 
   7   5  10       42.94       51.25     14.75 o 
  -3   6  10      392.36      383.94     34.95 o 
  -2   6  10     1189.56     1251.07     60.79 o 
  -1   6  10     1067.79     1063.37     54.47 o 
   0   6  10     1215.69     1146.33     55.19 o 
   1   6  10      244.54      230.55     24.78 o 
   2   6  10       28.64       29.96     10.82 o 
   3   6  10      953.18      890.70     31.47 o 
   4   6  10      535.24      500.98     24.37 o 
   5   6  10       14.19       23.23      9.99 o 
   6   6  10        8.81       12.82      9.87 o 
   7   6  10        2.48        2.76      9.46 o 
  -3   7  10        0.98        7.41     10.82 o 
  -2   7  10       81.61       77.70     16.49 o 
  -1   7  10      430.19      383.97     33.70 o 
   0   7  10        1.57        0.57      6.62 o 
   1   7  10      238.83      224.92     25.19 o 
   2   7  10      504.21      486.90     35.90 o 
   3   7  10      711.17      759.33     44.99 o 
   4   7  10     1066.09     1058.55     36.33 o 
   5   7  10      561.22      584.51     28.03 o 
   6   7  10      386.44      358.86     33.70 o 
   7   7  10      217.03      234.22     29.50 o 
  -2   8  10      118.80      129.97     21.49 o 
  -1   8  10      241.52      223.86     26.89 o 
   0   8  10       20.74       32.61     11.39 o 
   1   8  10       70.89       69.90     15.47 o 
   2   8  10        3.18        5.11      8.81 o 
   3   8  10        0.24        3.71      6.12 o 
   4   8  10        7.29        2.86      5.91 o 
   5   8  10       24.49       27.12      7.89 o 
   6   8  10        0.30        3.10      9.68 o 
  -1   9  10      110.90      102.36     19.75 o 
   0   9  10       98.28      102.32     19.25 o 
   1   9  10        7.74       11.99     10.06 o 
   2   9  10       37.25       26.44     11.20 o 
   3   9  10       38.81       38.20      8.95 o 
   4   9  10       11.38       14.64      7.60 o 
   5   9  10        9.10       13.24      7.16 o 
   6   9  10       28.42       41.46     15.05 o 
   0  10  10      256.11      244.24     30.03 o 
   1  10  10      311.56      290.54     31.36 o 
   2  10  10      100.90       83.29     17.44 o 
   3  10  10      339.31      322.77     32.72 o 
   4  10  10      220.72      216.84     18.95 o 
   5  10  10      121.72      134.85     15.74 o 
   2  11  10       45.21       28.22     11.88 o 
   0  -5  11      404.10      375.69     35.33 o 
   1  -5  11      208.72      248.78     27.95 o 
   2  -5  11      333.48      380.00     34.80 o 
  -1  -4  11        4.82       11.99      8.62 o 
   0  -4  11       32.31       20.54     10.25 o 
   1  -4  11       68.75       85.15     16.79 o 
   2  -4  11       41.32       45.16     12.82 o 
   3  -4  11       28.36       32.64     11.99 o 
   4  -4  11       22.01       36.96     14.68 o 
  -2  -3  11      298.44      316.64     32.83 o 
  -1  -3  11      140.77      128.12     20.84 o 
   0  -3  11       14.82       13.20      8.85 o 
   1  -3  11       54.32       48.53     13.31 o 
   2  -3  11        5.43        2.84      8.02 o 
   3  -3  11       43.27       37.41     12.14 o 
   4  -3  11       60.72       76.86     16.34 o 
   5  -3  11       73.38       65.48     17.14 o 
  -3  -2  11      145.97      158.61     25.53 o 
  -2  -2  11       59.85       56.17     14.68 o 
  -1  -2  11      399.40      429.44     36.35 o 
   0  -2  11      580.74      566.90     40.06 o 
   1  -2  11      987.36      987.68     50.69 o 
   2  -2  11      845.12      792.20     43.77 o 
   3  -2  11      319.28      343.95     30.00 o 
   4  -2  11      562.44      559.38     39.94 o 
   5  -2  11      295.69      285.44     30.79 o 
   6  -2  11      218.67      213.98     28.90 o 
  -3  -1  11       34.91       45.05     15.28 o 
  -2  -1  11      187.92      193.56     25.15 o 
  -1  -1  11       49.19       69.07     15.09 o 
   0  -1  11        6.37       17.93      9.12 o 
   1  -1  11       24.34       18.53      9.23 o 
   2  -1  11       46.47       24.36      9.61 o 
   3  -1  11      157.38      152.63     20.31 o 
   4  -1  11      152.05      200.21     23.83 o 
   5  -1  11       89.32       84.81     16.72 o 
   6  -1  11      104.22      121.50     21.71 o 
  -3   0  11        3.90       10.25      9.99 o 
  -2   0  11       25.76       20.24     10.21 o 
  -1   0  11       70.70       54.02     13.58 o 
   0   0  11       24.54       27.05     10.40 o 
   1   0  11      150.04      139.81     19.52 o 
   2   0  11      371.11      371.42     29.54 o 
   3   0  11       72.50       75.31     14.37 o 
   4   0  11        1.18        0.00      6.05 o 
   5   0  11        4.42       10.29      7.94 o 
   6   0  11       54.37       64.61     15.81 o 
  -3   1  11      558.14      606.36     44.94 o 
  -2   1  11      516.43      509.71     39.45 o 
  -1   1  11      510.58      466.10     36.43 o 
   0   1  11      669.47      617.67     40.40 o 
   1   1  11      119.47      134.55     19.29 o 
   2   1  11      379.18      408.33     30.75 o 
   3   1  11      668.07      691.57     27.24 o 
   4   1  11      289.41      297.01     27.65 o 
   5   1  11       27.41       28.86     10.86 o 
   6   1  11        0.04        0.00      7.34 o 
   7   1  11        4.41       10.70     13.16 o 
  -3   2  11        8.00        5.52      8.89 o 
  -2   2  11        2.67        1.59      6.70 o 
  -1   2  11       74.29       52.43     13.62 o 
   0   2  11       92.85       99.14     17.10 o 
   1   2  11      521.41      493.67     35.14 o 
   2   2  11      260.26      291.45     26.48 o 
   3   2  11      752.06      767.17     28.63 o 
   4   2  11      400.85      429.44     32.53 o 
   5   2  11      237.75      252.83     26.74 o 
   6   2  11       40.91       51.82     14.22 o 
   7   2  11      118.52      118.55     21.79 o 
  -3   3  11       21.05       16.79     10.02 o 
  -2   3  11      222.97      226.66     26.78 o 
  -1   3  11        9.51       10.48      8.55 o 
   0   3  11        1.21        1.13      6.66 o 
   1   3  11        5.20        1.13      6.54 o 
   2   3  11      598.94      584.04     37.15 o 
   3   3  11        5.70        1.60      4.88 o 
   4   3  11        1.52        0.00      6.85 o 
   5   3  11       87.07       98.23     17.32 o 
   6   3  11       10.14       17.44     10.25 o 
   7   3  11       40.62       45.85     15.58 o 
  -3   4  11      582.60      632.08     46.15 o 
  -2   4  11      226.39      243.41     27.69 o 
  -1   4  11      657.27      623.42     42.67 o 
   0   4  11      334.97      323.94     30.00 o 
   1   4  11       10.94       16.30      9.53 o 
   2   4  11      138.08      130.69     18.69 o 
   3   4  11      361.51      351.33     20.04 o 
   4   4  11       29.35       26.23      7.35 o 
   5   4  11       26.88       34.91     12.29 o 
   6   4  11       86.35       75.54     16.53 o 
   7   4  11        0.45        4.16     10.93 o 
  -3   5  11      109.37      125.55     22.09 o 
  -2   5  11       90.25       84.92     17.32 o 
  -1   5  11      313.67      279.54     29.09 o 
   0   5  11      839.70      844.17     48.80 o 
   1   5  11      433.34      436.70     34.46 o 
   2   5  11      116.62      102.70     17.17 o 
   3   5  11     2117.69     2046.89     70.62 o 
   4   5  11     1333.86     1319.72     47.23 o 
   5   5  11      689.17      712.38     44.48 o 
   6   5  11       96.81       85.94     17.48 o 
   7   5  11      231.22      192.04     27.73 o 
  -2   6  11      165.94      168.78     24.21 o 
  -1   6  11      110.84      116.20     19.37 o 
   0   6  11      103.14       71.45     15.85 o 
   1   6  11       46.06       27.39     10.48 o 
   2   6  11        3.59       12.22      8.13 o 
   3   6  11      272.77      258.54     26.29 o 
   4   6  11       42.61       42.09      9.35 o 
   5   6  11      240.93      223.97     25.87 o 
   6   6  11      172.41      134.09     22.13 o 
  -2   7  11       15.92       14.75     11.08 o 
  -1   7  11       51.50       53.45     14.49 o 
   0   7  11       28.49       32.53     11.84 o 
   1   7  11       81.01       49.33     13.77 o 
   2   7  11       38.27       31.06     11.46 o 
   3   7  11       13.30       12.79      8.44 o 
   4   7  11       11.61       14.74      7.15 o 
   5   7  11      228.58      234.64     26.40 o 
   6   7  11       46.10       58.37     16.00 o 
  -1   8  11      440.54      365.78     35.93 o 
   0   8  11      887.77      715.86     48.46 o 
   1   8  11      939.67      887.78     52.62 o 
   2   8  11      356.34      327.16     31.85 o 
   3   8  11      154.75      153.69     22.32 o 
   4   8  11      128.59      131.10     14.39 o 
   5   8  11      573.60      566.34     28.87 o 
   6   8  11      165.61      177.82     25.91 o 
   0   9  11        9.76        6.77     11.01 o 
   1   9  11       93.53       76.26     16.72 o 
   2   9  11       86.96       72.63     16.30 o 
   3   9  11       28.41       41.19     14.00 o 
   4   9  11      172.22      169.57     16.88 o 
   5   9  11      200.22      187.01     17.90 o 
   2  10  11       42.95       47.28     13.77 o 
   3  10  11       59.72       60.90     15.89 o 
   0  -3  12      153.57      158.08     23.30 o 
   1  -3  12      223.94      233.46     26.89 o 
  -1  -2  12       35.60       46.75     14.30 o 
   0  -2  12      110.51      105.72     18.76 o 
   1  -2  12       40.15       35.82     11.73 o 
   3  -2  12       85.88      100.92     18.08 o 
   4  -2  12      118.12       85.53     17.51 o 
  -2  -1  12       33.57       35.63     12.79 o 
  -1  -1  12      312.22      319.48     32.45 o 
   0  -1  12      323.61      279.01     29.58 o 
   1  -1  12       87.53       84.58     16.64 o 
   2  -1  12        7.72        7.11      8.55 o 
   4  -1  12        3.19        0.30      7.53 o 
   5  -1  12        0.25        0.00      9.31 o 
  -2   0  12       20.21       41.42     13.09 o 
  -1   0  12      181.35      190.23     25.46 o 
   0   0  12       27.80       24.10     10.40 o 
   1   0  12      122.36      142.00     20.58 o 
   2   0  12      355.45      353.75     30.79 o 
   4   0  12      594.29      649.33     42.40 o 
   5   0  12      162.23      189.32     25.04 o 
  -2   1  12       83.95       80.49     17.32 o 
  -1   1  12       57.36       56.25     14.26 o 
   0   1  12       79.58       85.37     16.79 o 
   1   1  12       52.81       72.74     15.47 o 
   2   1  12       38.40       49.51     12.63 o 
   4   1  12       65.86       60.30     13.96 o 
   5   1  12      111.04      105.31     19.03 o 
   6   1  12        6.95        6.05      9.80 o 
  -2   2  12      129.67      123.35     21.49 o 
  -1   2  12       31.21       29.28     11.35 o 
   0   2  12      138.22      141.43     21.03 o 
   1   2  12      408.01      365.18     31.89 o 
   2   2  12        3.40        3.71      6.92 o 
   3   2  12        8.29       14.79      9.57 o 
   4   2  12       31.25       37.33     11.16 o 
   5   2  12        9.39        5.90      9.15 o 
   6   2  12        2.00        3.33      9.91 o 
  -2   3  12      694.20      714.35     49.74 o 
  -1   3  12     1111.49     1069.95     58.14 o 
   0   3  12      901.46      834.11     49.74 o 
   1   3  12      829.19      776.20     46.64 o 
   2   3  12      508.86      493.94     36.31 o 
   3   3  12      296.14      322.05     28.94 o 
   4   3  12      628.17      582.03     39.00 o 
   5   3  12      377.56      363.40     32.64 o 
   6   3  12      129.10      144.91     23.30 o 
  -2   4  12       56.52       46.64     15.40 o 
  -1   4  12        7.01        2.46      7.94 o 
   0   4  12        0.57        7.07      8.17 o 
   1   4  12       67.85       67.29     15.28 o 
   2   4  12        3.15        4.69      7.41 o 
   3   4  12      413.97      405.76     32.49 o 
   4   4  12      301.15      283.47     27.69 o 
   5   4  12      269.73      247.65     27.27 o 
   6   4  12       68.65       76.56     17.44 o 
  -2   5  12        4.08        1.29     10.63 o 
  -1   5  12       60.01       45.54     13.13 o 
   0   5  12      104.15       94.38     17.89 o 
   1   5  12        5.95        8.78      8.25 o 
   2   5  12        3.61        4.69      6.96 o 
   3   5  12       27.21       23.45     10.10 o 
   4   5  12      196.90      173.81     21.94 o 
   5   5  12        0.47        0.00      7.19 o 
   6   5  12       35.00       56.32     16.11 o 
  -1   6  12      295.46      270.61     31.51 o 
   0   6  12      343.68      301.40     31.32 o 
   1   6  12      391.39      398.54     35.25 o 
   2   6  12      132.49      135.76     20.73 o 
   3   6  12       12.65       22.66     10.97 o 
   4   6  12      195.97      202.03     23.87 o 
   5   6  12       38.98       28.26     12.26 o 
   6   6  12        3.24        2.61     11.69 o 
  -1   7  12        0.36        2.61     10.63 o 
   0   7  12       67.27       45.09     13.09 o 
   1   7  12      176.71      155.54     22.88 o 
   2   7  12      160.96      173.51     23.87 o 
   3   7  12      299.75      281.16     29.43 o 
   4   7  12      111.33      135.95     20.54 o 
   5   7  12     1334.91     1135.81     58.93 o 
   0   8  12      124.10      143.85     22.88 o 
   1   8  12       18.40       26.25     11.39 o 
   2   8  12      181.34      154.82     23.00 o 
   3   8  12        2.39        5.18      9.00 o 
   4   8  12       56.73       47.13     13.96 o 
   2   9  12       88.30       70.36     16.76 o 
   1  -1  13        8.01       13.47      9.80 o 
   0   0  13        0.27        0.23      8.74 o 
   1   0  13       73.16       73.61     16.79 o 
   2   0  13      123.65      130.39     20.43 o 
  -1   1  13      276.53      282.26     31.74 o 
   0   1  13      142.75      159.97     23.64 o 
   1   1  13      287.81      318.80     31.62 o 
   2   1  13      516.40      524.08     38.92 o 
  -1   2  13        6.74       11.27      9.49 o 
   0   2  13      164.47      139.43     21.94 o 
   1   2  13       74.74       87.27     17.29 o 
   2   2  13       43.55       41.46     12.48 o 
   5   2  13      725.89      705.16     47.25 o 
  -1   3  13       51.56       59.88     15.28 o 
   0   3  13        1.34        3.18      8.40 o 
   1   3  13       26.66       16.72      9.91 o 
   2   3  13       29.43       24.10     11.16 o 
   3   3  13       15.96        6.17      7.41 o 
   5   3  13       14.79       12.79     10.06 o 
   0   4  13      335.03      297.01     31.85 o 
   1   4  13      123.27      111.74     19.75 o 
   2   4  13      248.54      233.24     26.89 o 
   3   4  13      357.61      344.22     31.62 o 
   5   4  13        0.04        0.00      8.44 o 
   0   5  13      541.97      588.69     44.94 o 
   1   5  13      579.72      525.94     41.61 o 
   2   5  13      430.36      405.08     35.59 o 
   3   5  13      163.89      169.05     22.96 o 
   5   5  13       50.07       47.59     16.98 o 
   0   6  13       70.75       62.87     15.74 o 
   1   6  13      129.79      133.60     22.20 o 
   2   6  13       44.09       47.59     13.24 o 
   3   6  13        6.29        8.47      8.25 o 
   2   7  13       76.88       75.09     17.44 o 
   3   7  13        6.48        7.64      8.62 o 
                                                 
